# Supplementary material for: The expanding movement of primary care physicians operating at the first line of healthcare delivery systems in sub-Saharan Africa: A scoping review
Source: PLoS One. 2021 Oct 22;16(10):e0258955. doi: 10.1371/journal.pone.0258955 (PMC8535187; doi:10.1371/journal.pone.0258955)
Supplement: S2 Table — (XLSX) [file pone.0258955.s004.xlsx]

## Sheet: Data extracting form all 
N°	Title of the study	First author	Year	Country	Language	Names assigned to PCPs in the paper	Type of resource	Methodology	Objectives	Governance: workplace ownership (public, private)	Governance: policy guidance and regulation	Other governance aspects	Ressources: post-graduate training	Ressources: pre-graduate training	Access to knowledge and information	Other support, funding, equipment, infrastructures and supply	Service deliv: role assigned to FLMDs	Service deliv: Activities performed	Service deliv: relationships of FLMDs with other workforce and managers	Access to care	Patient centredness	Comprehensiveness	Coordination	Technical Quality of care	Continuity	Health outcomes	Perception on impact	Relationship with the community (including presence of any assigned population)	Values /principles, organizational culture	Context	Additional findings
1	A situational analysis of training for behaviour change counselling for primary care providers, South Africa	Malan Z.	2015	South Africa	English	Family physician	Research Article	Qualitative study	to conduct a situational analysis of the current training courses and practice of primary care providers in the Western Cape with regard to brief behaviour change counselling.			the most frequently cited barriers to implementing alcohol-related interventions included policy constraints related to reimbursement, insufficient training, and inadequate material for screening and counselling (	Postgraduate training for primary care is via a four-year Masters of Medicine degree in family medicine. "The current training of registrars was seen as being mainly theoretical and did not enable the development of practical skills."; "Registrars felt that the limited time spent on training in behaviour change counselling led to the impression that it is of lesser importance:" "Registrars at bot…				At clinics (in the western cape province), the service is offered by a nurse with periodic support from a doctor. At health centres, service is also offered mainly by nurses, but with more involvement from doctors as well as a broader multidisciplinary team that might include health promoters, occupational therapists, physiotherapists and pharmacists. ; "An additional family physician working at …		felt that nurses had a better understanding of the patient’s language and culture because they often stay in the community, but sometimes lacked the knowledge on risk factors and NCDs when counselling. This also led to the problem of HCPs giving conflicting or contradictory messages:		Registrars tried to involve the patient in decision making, but still relied on information giving when counselling, using a brief 1–2 minute intervention as part of the consultation.						Both doctors and nurses believed that healthcare providers (HCPs) should be skilful in their ability to help patients make difficult decisions about changing risky lifestyle behaviours	They (doctors) also felt that patients preferred to see a doctor and trusted their advice more than the nurses, although it was not clear if this was because of the counselling style, higher professional status of doctors in the patient’s perspective or for some other reason	Family medicine lecturers commented on an organisational culture in the health services whose values were often incongruent with the style required for behaviour change counselling, namely, one that is respectful, empathic Page 5 of 10 Original Research http://www.phcfm.org doi:10.4102/phcfm.v7i1.731 and collaborative. Lack of support from clinic managers for behaviour change counselling and mode…
2	Addressing alcohol problems in primary care settings: a study of general medical practitioners in Cape Town, South Africa.	Koopman F. A.	2008	South Africa	English	General practitioner	Research Article	cross-sectional study	(a) describe alcohol-related services provided by general practitioners (GPs) in Cape Town; (b) examine GPs’ perceptions about intervening with risky drinkers; and (c) describe perceived barriers to implementing interventions for risky drinking	Participants The study population comprised GPs practising in private settings in Cape Town. Even in a country like South Africa, where there is a large reliance on public health services, private health providers provide a substantial proportion of primary health- care services to the general population [7].			Majority (68% ) of GPs had received no post-graduate training on alcohol or alcohol-related interventions				almost all GPS felt that they should be providing alcohol-related information and promoting non hazardous alcohol use, fewer than two-thirds of the sample thought that GPs should be treating patients with alcohol use disorders	"GPs appear to conduct health promotion activities with most of their patients – these include education about the health risks of alcohol consumption": 82% of GPs advise or educate about lifestyle and health risks as preventive check-up most of the time or all the time. 76% of GPs advise or educate about lifestyle and health risks with an illness visit most of the time or all the time. "GPs appe…	88% of GPs have solo practice								Fewer than 15% of the sample felt that they could effectively intervene with alcohol-related problems		64% GP think that "Preventive health is patient’s concern"	at least 10% of the South African population meet criteria for alcohol abuse and/or dependence. Despite this, access to specialist alcohol treatment services is limited, w	time constraints may limit the extent to which GPs address risky alcohol use among their patients; three-quarters of the sample report being too busy to address patients’; the most frequently cited barriers to implementing alcohol-related interventions included policy constraints related to reimbursement, insuffi cient training, and inadequate material for screening and counselling........64% see…
3	Adhésion des médecins à la politique nationale de lutte contre le paludisme cinq ans après sa révision : situation à Antananarivo (Madagascar)	Andrianasolo R.L	2012	Madagascar	French	médecin	Research Article	cross-sectional study	d’etudier l’adh´sion des medecins à la nouvelle politique nationnale de lutte contre le paludisme à Antananarivo, cinq ans apre`s sa publication	e´tude prospective et descriptive re´alise´e dans des centres de sante´ publics et prive´s d’Antananarivo allant		86,8% des médecins connaissaient la politique nationale de lutte contre le paludisme. l’insuffisance de la diffusion de l’information a e´te´ aussi e´voque´e ici comme source d’e´checs a` l’adhe´sion des me´decins a` la PNLP.			48 % avaient participe´ au moins une fois a` des	Les TDR e´taient disponibles chez 80 me´decins, soit environ 76 % des centres de sante´ concerne´s par l’e´tude. Cinquante-huit me´decins (72 %) avaient eu au moins une rupture de stock en TDR du paludisme. La disponibilite´ de la microscopie e´tait estime´e a` 20 %.		Prise en charge des cas simples de paludisme?						seulement deux tiers des me´decins adhe´raient a` la PNLP a` Antananarivo, : le taux d’adhe´sion des me´decins a` la PNLP e´tait estime´ a` 65 % (Pour la prescription du traitement des acce`s palustres simples, 74/106 me´decins (70 %) prescrivaient de l’ACT. Les 32 restants (30 %) prescrivaient d’autres mole´cules (chloroquine, quinine,..)							(Formation) Il existait une association positive significative entre les prescriptions d’ACT et la participation des me´decins a` des formations sur le paludisme (p = 0,02). La participation des me´decins a` des formations sur le paludisme semblait agir favorablement sur leur adhe´sion a` la PNLP (p = 0,05) ( (tableau 3). Le seul fait que les me´decins connaissent l’existence de la PNLP ne suffit…
4	Assessment of the impact of family physicians in the district health system of the Western Cape, South Africa.	Swanepoel M.	2014	South Africa	English	Family physician	Research Article	Qualitative study	to explore the perceptions of district managers on the impact of family physicians in the Western Cape.	study was conducted in the public sector of the DHS of the Western Cap		In 2007, the discipline of family medicine was recognised as a new speciality in South Africa, and as a result the eight South African medical schools changed their existing degree programmes to Master of Medicine (MMed)….. "The Western Cape public health sector has aligned its Comprehensive Service Plan with the model of having a family physician at each district hospital (> 50 beds) and each co…	The first Mmed-qualified family physicians graduated in 2011… "Training programmes for family physicians aim to ensure a consistent set of competencies that are appropriate to the district health services, and an attractive career pathway for generalist doctors"... "family physicians are trained in a broader scope of practice that goes beyond clinical care to mentoring, capacity building, leaders…		enseignements postuniversitaires (EPU) ou aux formations	commented on the financial implications of	In the Western Cape, the Department of Health committed to establishing family physicians in a central role in the DHS, particularly at the district hospital, in order to improve patient outcomes. They do not provide first-contact care, but capacitate and support PHC teams in a clinical and mentorship capacity. They are custodians of clinical governance, provide leadership, and are catalysts in i…	(Innovation in service delivery?): "particular family physician developed a risk stratification tool that was implemented in one district and used in the day-to-day care of non-communicable chronic diseases… (quality assurance, clinical governance; training and supervisin of staff) They also impacted on chronic disease management by means of quality improvement cycles and staff training..... (pla…	In another district, the introduction of the first family physicians created tension with the long-serving clinical managers and medical officers. The clinical managers were performing clinical governance functions and the medical officers at the district hospitals were perceived to be already sufficiently competent in their specific disciplinary areas.	the establishment of outreach services to new service points, as well as strengthening of existing outreach services from district hospitals to their....future. Consequently, a more seamless service and functional interface is created between the primary care services and the district level hospital..... For example, one family physician analysed the referral and prescription patterns in the sub-…			Their inputs helped to integrate systems across a range of chronic diseases, rather than focusing on specific diseases. Family physicians also had a significant impact on the care of patients with HIV and TB. They were seen as chipping away at the vertical nature of the HIV care model and providing a more holistic approach to patient care..."future. Consequently, a more seamless service and funct…			The general consensus was that family physicians definitely impact positively on health outcomes, although this perception needs further statistical verification:"Good ante-natal care practices were implemented and PMTCT rates dropped… - …This led to improved clinical care and adherence by the patients, and a reduction in emergency referrals."..	Respondents reported that overall family physicians had impacted the DHS positively, although benefits were perceived to be in the early stages of development…. "The family physicians were perceived to have raised the clinical levels of functioning in the DHS, in terms of management of clinical emergencies, consultations on difficult cases and guidance to juniors to work more efficiently in terms…			Nationally, there are 52 health districts, of which 6 are located in the Western Cape. The Cape Town metropolitan district is further sub-divided into 4 sub-structures….. (activities varies according to the context): "Maternal care in the metropolitan sub-structures was almost exclusively run by obstetricians, but in the rural districts maternal care was the domain of the generalist"	removes the family physician from the DHS platform for a significant amount of time and becomes a source of misunderstanding and role uncertainty. (lack of role clarification): This lack of consistent leadership may have undermined the potential contribution of family physicians who were working more like medical officers in this district.....the Western Cape (comprising 6 districts) 21 family ph…
5	Baseline measures of primary health care team functioning and overall primary health care performance at Du Noon Community Health Centre.	Mukiapini S.	2018	South Africa	English	Family physician; Doctor	Research Article	Mixed Methods	to improve the quality and user experience of PHC at Du Noon CHC. Study objectives included auditing PHC team functioning, achieving consensus on the top five barriers to better team functioning and top five interventions to improve team functioning, obtaining a baseline measure of PHC organisation and performance using the ZA PCAT, and describing the demographic and socio-economic profiles of Du…	public (Du Noon Community Health Centre)		Discussion during item clarification revealed that the facility manager’s roles and responsibilities are at times in conflict with those of clinicians, for example, the manager may prefer to admit all the patients who present at the CHC for health care on the day regardless of staff shortages, whereas providers will be more concerned about admissions impacting their clinical workload.	"works directly with a secondary hospital (New Somerset Hospital) through which the CHC doctors rotate to gain experience."			appointing family physicians. Creating a family physician			doubled its staff complement which now includes a specialist family physician (FP) who oversees clinical governance.There are All 12 permanently employed clinicians (doctors and clinical nurse practitioners) in this center. Over 70% of respondents (CHC staff only) rated the PHC team at Du Noon CHC as effective (but they still identified poor communication as a barrier for team work)						The ZA PCAT user data showed 18.2% of users rated first contact access as acceptable to good; 47.3% of users rated ongoing care as acceptable to good. Provider data showed that 33% of providers rated first contact access as acceptable to good; 25% of providers rated ongoing care as acceptable to good.			Du Noon CHC has within the past two years moved from two previous locations to a new PCF in MDHS and Western Cape province, while continuing to serve the same community. diverse community in terms of culture, race, nationality and income.		(big primary care facility) expands its services to include social work, occupational therapy (OT), physiotherapy, dentistry, nutrition (dietician), psychiatry, a psychologist and maternity care. The CHC contains the biggest and most modern trauma unit among Cape Town CHCs and the first time a CHC trauma unit works directly with a secondary hospital; average of 300 patients are seen daily at the …	ICi l'évaluation ne porte pas sur les médecins spécifiquement mais sur une équipe comportant un médecin. On peut garder l'article juste pour montrer que des médecins de famille peuvent exercer en première ligne et aussi pour montrer qu'ils sont parfois au sein d'une équipe. MAis ne pas utiliser les résultats de l'évaluation car ce n'est pas spécifique aux médecins
6	Choosing between nurse-led and medical doctor-led from private for-profit versus non-for-profit health facilities: A household survey in urban Burkina Faso.	Beogo I.	2018	Burkina Faso	English	Médical doctor	Research Article	cross-sectional study	explore factors associated with urban residents' preferences between private MD-led and private nurse-led outpatient care and how these factors vary by type of private health facility ownership (FP and NFP) and levels of disease severity (severe and non-severe cases).	private for-profit and non-for-profit health facilities:						and nursing post, as there was no additional money. As the			In Burkina Faso, nurses and midwives have embarked on private practices venture following the market liberalization policy in 1991, thus, competing in the market with MDs.							" First, for both assessed medical conditions (severe and non-severe), the results laid out that, on one hand, highly educated people and insurance holders were more likely to choose an MD over the nurse" (Note kefi: A risk of inequity? But only if there is no counfonding factors): participants' education exhibits a significant difference for both qualifications and ownership, with a dose-respons…		For severe conditions, most people sought the services of MDs (only 36.4% (n = 706) preferred nurses over MDs) and FP and NFP facilities were equally chosen. For non-severe conditions, 53.1% (n = 1295) preferred FP facilities and in terms of qualification, 29.2% (n = 603) favored nurses (still preference for doctors). (Also in most of them stated thta they would go to MD ): "Of the surveyed parti…		Urban area (capital city ouagadougou)
7	Developing family medicine in South africa: a new and important step for medical education.	HELLENBERG D.	2007	South Africa	English	Family physician	Litterature review	Narrative review	article seeks to explore some of the milestones reached in the development of the community of family medicine professionals and teachers		Legislation was enacted in 1993 that resulted in the opening of a register for the special category of Family Physicians with the Health Professions Council of South Africa (HPCSA 1993). Registration was open to individuals who had completed either a recognised family medicine vocational training programme, resulting in a Masters degree in Family Medicine (M. Fam. Med or M Phil) or Membership of …	The family medicine community of teachers in South Africa has built up a sound relationship with its Belgian counterparts (VLIR – ICHO project 2003) which supported it through the crucial years of its development. This project has now expanded to include East Africa to encourage the creation of Departments of Family Medicine where these do not exist and to offer opportunities for colleagues who w…	May 2003, the Senate of the College of Medicine of South Africa approved the establishment of a fellowship for the College of Family Practitioners (FCFP). At present (2007), a candidate may sit for the fellowship of the college of family practitionners (FCFP) examinations and still qualify as a specialist family physician without having to complete the university degree (master in family medicine…			family physician does not just perform clinical care, this may	The Family Physician is seen as key in driving the delivery of services at this level as well as managing quality assurance matters, continuing professional development of all health professionals, developing treatment guidelines and protocols for common conditions and acting as consultant to more junior doctors and clinical nurse practitioners. FaMEC, a grouping of the eight departments of Famil…
8	Developing family practice to respond to global health challenges: The Besrour Papers: a series on the state of family medicine in the world.	Arya N	2017	SSA	English	Family physician	Litterature review	Narrative review	To assess family medicine’s role in developing strong, coordinated, community-based, integrated health care systems in low-resource settings globally.							be perceived as a loss of capacity at the coal-face.Lower grade medical officer posts are not as	2009 WONCA (World Organization of Family Doctors) Africa meeting in Rustenburg, South Africa, saw Africa’s family doctors as the “consultants” for the primary care multidisciplinary team to coordinate care and enhance the scope and quality of primary care.... Thus, while in high- and middle-income countries FPs might deliver primary-level care (first-contact, continuityof care for a defined popul…										Perception that in the SSA context of resources constraints and shortage of FP, the latter cannot respect the key feature of poriamry care in their practice: "First contact care and “gate-keeping,” for example, is not a common characteristic of African family medicine; this is often done by nurses or physician assistant–level providers. Longitudinal care is very difficult where chronic disease is…				Importance of family medicine "Family physicians are trained to adapt to, serve, respond to, and be accountable to the context and needs of communities, depending on the epidemiology of diseases, demographic realities, and socioeconomic resources of the population.....As family medicine is a pluripotential specialty, it can respond to the unique predominant needs of a given population." " On the …
9	Emergence of family medicine in Ethiopia [corrected]: an international collaborative education model.	Franey C.	2016	Ethiopia	English	Family physician	Report of an experience	Case study	Describes the development of the family medicine Ethiopia			Due to the structure of physician employment and reimbursement in Ethiopia, the FMOH and AAU needed to recognise family physicians as ‘specialists’ and authorize their payment and future placement in the Ethiopian health system. M is specifically mentioned in the Health Sector Development Programmes.[	Engagement of many visionary Ethiopian doctors as well as local and expatriate stakeholders and partners (Addis Ababa University [AAU], FMOH, University of Toronto [UT], University of Wisconsin [UW], and others) cumulated in graduation of the first seven family medicine physicians in February 2016. There are currently 24 resident physicians in the AAU programme.			expensive as family physicians and managers may wonder	Of the seven new AAU graduates, three have become AAU FM faculty, two will become staff at other hospitals in Addis Ababa, and two will become staff in the distant Oromia region. The role and scope of practice of the new FM specialists is unknown. ‘The lack of a clear career path … remains an area of concern’.[10														"challenges to the development of the first-line medicine"??? Lack of understanding of the concept of FM, and how to teach FM residents, are challenges both described in the literature and experienced in Ethiopia. Strategies have been developed and implemented to improve awareness of FM as a specialty. Orientation
10	Évaluation du programme d'appui à la médicalisation des aires de santé rurales au Mali. Accroître l'accès aux personnels de santé dans les zones rurales ou reculées. Étude de cas N°2.	Codjia L.	2010	Mali	French	médecin de campagne	Report of a research	Mixed Methods	Apprécier la pertinence, l’effi cacité et la viabilité de ce programme de médicalisation	Les ressortissants de la région de Kayes à l’étranger, notamment en France, se sont organisés au sein d’une association pour venir en aide à leur village natal. Ainsi, ils participent à la construction et à l’équipement des centres de santé, au recrutement des médecins et à la prise en charge financière de la santé de leurs parents. Les ASACO, parfois par l’intermédiaire de leur fédération (FENAS…		Par ailleurs, l’ASACO doit signer une convention d’assistance mutuelle avec lemaire de la commune d’implantation du centre. Cette convention permet à la mairie de participer au financement du CSCom, au recrutement du personnel du centre, à l’appro visionnement en médicaments, au financement des travaux de construction du centre, au suivi et au contrôle de la ges tion du CSCom. L’Etat soutient les…				L’ONG Santé Sud et l’AMC équipèrent et formèrent lesmédecins aspirant à travailler en zone rurale. l’AMC a assuré un accompagnement de ces médecins dans la gestion des centres de santé dont ils avaient la charge (l’AMC, avec l’appui de Santé Sud, offre à sesmembres, un kit d’installation comprenant du matériel médical et de petite chirurgie, un équipement solaire et unemoto pour la stratégie avan…	l'AMC regroupe des médecins inscrits à l’ordrenationaldesmédecinsprocurantdes soinsde santé au premier niveau, vivant et exerçant une activité professionnelle de façon permanente dans une zone rurale. Ils adhèrent à la charte de la médecine de campagne. Ils concilient les soins de santé primaires et la médecinede famille enassurant,d’unepart, lesactivitésde prévention et de promotion de la santé,…	La présence dumédecin élargit le registre des problèmes de santé traités et permet une prise en charge spécialisée de quelques pathologies… Plusieurs médecins sont inscrits dans ces réseaux (réseau RARE de prise en charge de l'épilepsie, réseau RHYTMpour la prise en charge de l’hypertension artérielle, réseau VIH) au sein desquels ils suivent une file active de patients atteints de ces pathologie…	Si le remplacement des infirmiers chefs de poste par les médecins a pu poser quelques difficultés dans certains lieux et au début de l’arrivée de médecins, il a été vécu ailleurs, positivement, les professionnels de santé voyant dans leur collaboration avec le médecin, l’opportunité, d’une part, d’améliorer leur pratique, et d’autre part, de soulager leur charge de travail.... Les matrones et sag…	Quel que soit le site, nous avons observé des variations du tarif des prestations d’une structure16 à l’autre : de 300 à 1000 XOF pour la consultation curative, de 400 à 800 XOF pour la consultation prénatale, 1500 à 5000 XOF pour les accouche ments. La présence des médecins dans les structures de santé génère une augmentation des coûts et influence probablement la variation des tarifs pratiqués.…	Le concept de médecine générale communautaire (Projet Santé Sud, 2002) intègre la dualité des missions remplies par le médecin, à savoir, une prise en charge centrée sur le patient dans son environnement, fondée sur une relation de confiance et la recherche de solutions adaptées et négociées mais aussi, la responsabilité des problèmes de santé à l’échelon collectif (activités de prévention et de …			La présence du médecin augmente la qualité de l’offre de soins et services…. présence des médecins dans les centres permet une meilleure prise en charge des difficultés obstétricales (utilisation des partogrammes et sécurisation des interventions des matrones) et un suivi de meilleure qualité de certaines populations (femmes, enfants) ou de certaines pathologies (ophtalmologie, épilepsie), compte…	La présence de médecins dans les structures périphériques introduit des modes de fonctionnement inédits dans les relations avec les centres de santé de référence, qu’il s’agisse des échanges liés aux évacuations, de la réalisation des supervisions qui deviennent alors des espaces formatifs, des relations avec les acteurs sociaux (autorités traditionnelles, collectivités, communautés). Le partage …	Les conclusions de l’étude réalisée par le Centre de recherche, d'étude et de documentation en économie de la santé (CREDES) en novembre 2000 dans la région de Mopti semblaient confirmer cette hypothèse en montrant que de meilleurs résultats (taux d’utilisation des consultations curatives, taux d’utilisation des consultations prénatales, taux d’accouchements assistés par un professionnel) étaient…	La présence, dans ces structures, de professionnels de santé à compétences de niveau supérieur élargit le registre de problèmes de santé pris en charge, augmente la qualité du service rendu, et ainsi, restaure une crédibilité au système de santé. consé quence, les populations devraient fréquenter davantage les structures, ce qui augmentera les recettes et contribuera à la viabilité du système. Pa…	La présence dumédecin regagne la confiance les populations: Lamédicalisation des structures de santé répond aux attentes des communautés, davantage en confiance avec des professionnels dont la légitimité technique est rarement mise en doute, en dépit parfois de tensions ou de désaccords. Les populations rencontrées dans les villages s’estiment mieux soignées appréciant la compétence plus étendue …			Depuis 1989, l’ONG Santé Sud a mis en oeuvre de nouvelles stratégies de recrutement et de fidélisation des médecins dans les zones rurales. A partir de 1993, la création de l’AMC a permis de renforcer cette dynamique dans le cadre d’un par tenariat Santé Sud/AMC qui s’est structuré et poursuivi jusqu’à aujourd’hui. partir de 1989, de jeunes médecins maliens sortis de la Faculté demédecine se sont…
11	Examining the influence of family physician supply on district health system performance in South Africa: An ecological analysis of key health indicators	Von Pressentin K. B.	2017	South Africa	English	Family physician	Research Article	Retrospective longitudinal study	This article presents one of the four complementary studies and looks at the relationship between the supply of family physicians and DHS performance.						.		This developmental phase included the creation of new family physician posts within the DHS. These posts are mainly at district hospitals and community health centres, although a few are located at regional hospitals. During this same period, the National Department of Health (NDoH) started implementing primary health care reforms, which included family physicians within district clinical special…									Five years after the introduction of family physicians this study showed no demonstrable correlation between family physician supply and improved health indicators from the macro-perspective of the district. The lack of a measurable impact at the level of the district is most likely because of the very low supply and deployment of family physicians in the public sector, which makes their impact u…					Family medicine is a young discipli ne in Africa, with a number of countries only commencing postgraduate training during the last decade. The first graduates of the new training programmes entered the DHS from 2011.5 Family physicians from the previous training programmes in South Africa and elsewhere still form the bulk of the available family physicians, as the nine South African training inst…
12	Exploring the sorting of patients in community health centres across Gauteng Province, South Africa.	Stott B. A.	2019	South Africa	English	primary health care doctor	Research Article	qualitative study	to explore the views of clinicians in CHCs across Gauteng on sorting systems to manage walk-in patients in this setting.	Public (community health centers)		There seemed to be no accountability or consequences, so staff get away with doing whatever they like. This makes implementation and sustainability of a system challenging if not impossible. Doctors have very little say and the sys tem seems quite abusive towards doctors as management positions are occupied by nurses. Managers who consider all opinions; who are committed to the system being im pl…					(Clinical support to nurses: See "complicated cases" or is called by the nurses if ,ecessary): "The doctor leaves his number with that clinic, then they know that he is in the area or somewhere, you can phone your doctor if you have a problem anytime in the week’)		(Work in collaboration with nurses and patient are someimes separated into those going to nurses and those going to doctors): "While this was a less commonly occurring system, some facilities described a process of separating patients into those suitable for nurses and those suitable for doctors. The importance for distinguishing junior from senior doctors was also raised: ‘Separate the patients …
13	Family medicine around the world: overview by region: The Besrour Papers: a series on the state of family medicine in the world.	Arya N	2017	SSA	English	Family physician	Litterature review	Narrative review	to describe how family medicine worldwide has been recognized and integrated into primary To enhance collaborative work at the Besrour Centre, we describe how family medicine worldwide has been recognized and integrated into primary health care systems in contrasting contexts and pro vide an overview of how family physicians are trained and certified, highlighting the factors that support and inh…			While in a few countries, such as Nigeria, Kenya, Ethiopia, and Ghana, it appears that decision makers find value in family medicine, in several others, sup port for its development is less obvious. Changes at the national ministry of health in Rwanda resulted in cancellation of the postgraduate family medicine train ing program that had existed from 2008 to 2011, which graduated 9 family doctors…	Family medicine programs are now operating, in order of inception, in South Africa, Nigeria, Uganda, the Democratic Republic of the Congo, Sudan, Ghana, Tanzania, Kenya, Lesotho, and Botswana, and most recently in Somaliland, Ethiopia, Mali, and Malawi.				Role: As Raymond Downing—a family physician at Moi University in Eldoret, Kenya—stated, First contact care and “gate-keeping,” for example, is not a common characteristic of African family medicine; this is often done by nurses or physician assistant– level providers. Longitudinal care is very difficult where chronic disease is uncommon, and the majority of patients come for acute episodic care. …
14	Family medicine in South Africa: where are we now and where do we want to be?	Hellenberg D. A.	2005	South Africa	English	Family physician	Litterature review	Narrative review	outlines the development of family medicine in South Africa with special reference to the process leading to the recognition of this discipline as a medical specialty and examines the constraints under which the discipline has had to function, considers where the discipline should be, seeks to identify the barriers to its further development and suggests ways in which to overcome these.				Formal, institutionalized training of family physicians is a relatively new development in South Africa, developing in tandem with an undergraduate curriculum transformation in which the concepts of primary care and family medicine take lead themes. All eight faculties of Health Sciences undergoing curricula transformation in South Africa have devoted undergraduate training time to the teaching o…	Formal, institutionalized training of family physicians is a relatively new development in South Africa, developing in tandem with an undergraduate curriculum transformation in which the concepts of primary care and family medicine take lead themes. All eight faculties of Health Sciences undergoing curricula transformation in South Africa have devoted undergraduate training time to the teaching o…													also the perception that Family Medicine is a discipline that provides service to middle-class communities. In				The development of family medicine in South Africa can be summarized as following. The discipline of family medicine was progressively developed in SA. This development included the establishment of academic organizations of general practice and departments of family medicine at various universities, the creation of the South African college of general practitioners (which later became the colleg…
15	Family medicine training and practice in Malawi: History, progress, and the anticipated role of the family physician in the Malawian health system.	Makwero M	2017	Malawi	English	Family physician	Litterature review	Narrative review	The aim of this paper is to discuss the role of a family physician in the community, to present a brief history of family medicine in Malawi, to review achievements related to family medicine training and practice in Malawi, and to project key roles that family physicians will play in the Malawian health system in the future.				These developments led to the inauguration of the postgraduate programme in family medicine at the COM in January 2015.	The undergraduate programme has so far exposed hundreds of students to family medicine principles. Students undergo an introduction to the fundamentals of family medicine for a week and are taught about the most common complaints encountered by primary care physicians, as well as the biopsychosocial approach to patient care. Students are then attached for a 4-week guided preceptorship in an accre…			encompasses social, clinical, and behavioural competencies. Therefore, family physicians or general practitioners operating in the community have to combine clinical and community skills. By “doctor with community skills”, we mean a doctor or a family physician who is able to assess the community through analysis of indicators, surveys, and community-wide sampling. That is, a physician who can id…	"Family physicians should be able to deal with most of the common conditions and problems arising in Malawi."											The undergraduate programme has so far exposed hundreds of students to family medicine principles. Students undergo an introduction to the fundamentals of family medicine for a week and are taught about the most common complaints encountered by primary care physicians, as well as the biopsychosocial approach to patient care. Students are then attached for a 4-week guided preceptorship in an accre…		The idea to formally train Malawian doctors in family medicine to improve medical practice in rural areas was initiated by Prof. Johnstone Kumwenda in early 2001.... In 2008, a team of academics from Malawi, Scotland (University of Edinburgh), the United States (Michigan State University), and South Africa (University of the Witwatersrand and Stellenbosch University) met in Blantyre with the aim …
16	Family medicine's role in health care systems in Sub-Saharan Africa: Uganda as an example.	Ssenyonga R	2007	Uganda	English	medical officer	Litterature review	Narrative review	discuss the potential role of family medicine in sub-Saharan Africa, using Uganda as a model	Health Center III: Preventive, curative, and health-promoting services. Support and supervision of level II and III health centers. staffed by Medical officer, registered nurse, enrolled nurse, nursing aide, laboratory technician..		Unfortunately, despite expressed interest in graduates by the government, and actual sponsorship covering tuition, the Ministry of Health has of yet been unable to formalize the specific roles family physicians are required to play within the health care system.		Following high school, one has to undertake 5 years of undergraduate training in a medical school and, upon passing university examinations, is awarded a bachelor’s degree in medicine and surgery (MBChB). This is followed by a minimum of a year of supervised practice (internship) in referral hospital. After completing this process, the doctor is licensed to practice medicine as a “medical officer…			Clinical work in general hospitals and level-IV health centers is by medical officers, whereas referral hospitals have specialists supervising residents, medical officers, and interns….initial concept was to train primary care physicians to be stationed in rural hospitals in Uganda as part of an effort to support primary health care in the country...Unlike in Western countries where family physic…														The discipline of family medicine/general practice was first introduced in the region by the late John Ross, MD, a Canadian family physician, at Makerere University in 1989 with a grant from the Canadian government through the Canadian International Development Agency.....Between 1991 and 1994, 11 students were enrolled into and completed the new course.10 These pioneer family physicians were dep…
17	General practitioners' perceptions on management of epilepsy in primary care settings in Cape Town, South Africa: an exploratory pilot study.	Keikelame M. J.	2012	South Africa	English	General practitioner	Research Article	qualitative study	explore perceptions of general practitioners about management of epilepsy in primary care settings in Cape Town.	Doctors were recruited to ensure a good representation of doctors working in both the private sector and at various Community Health Centers rendering care to disadvantaged population groups in Cape Town.					Pub- lic health doctors generally serve patients from a lower socio‐economic background, while doctors from the private sector may see a wider variation of patients from differing socio-economic backgrounds...Most respondents perceived that epilepsy management guidelines were inaccessible, too detailed, and impractical to use on a daily basis.						the respondents in the public sector thought that health care providers do not ask questions about side effects of AEDs and that patients are not well informed about them, resulting in patients ignoring them and accepting adverse effects as a part of life.			main theme that emerged from our study findings was that epilepsy is poorly managed.							One respondent thought that doctors do not receive sufficien training in management of epilepsy.
18	How much is not enough ? Human resources requirements for primary health care : a case study from South Africa. TT - Combien en manque-t-il ? Besoins en ressources humaines pour les soins de santé primaire : étude de cas menée en Afrique du Sud.	Daviaud E.	2008	South Africa	English	Doctor	Research Article	Modelisation and stakeholders consultations	describe the ad aptation of WHO’s workload indicator of staff needs (WISN) to reflect challenges and policy options in rural areas of South Africa								The Primary Health Care Core Package for South Africa9 defines clinics, satellites and mobile clin ics as being nurse-based, with occasional sessions by doctors, and community health centres as being referral centres, requiring doctors on site.														All six districts had a drastic shortage of doctors, either seen as absence of doctors visiting clinics or too few, if any, doctors to cover the opening times of community health centres. Some districts had no doctors for primary health care. Overall the number of doctors was only 7% of the required number.
19	Implementation of the principles of primary health care in a rural area of South Africa	Visagie S.	2014	South Africa	English	Doctor	Research Article	qualitative study	The aim of this article is to explore the extent to which the principles of PHC are implemented in a remote, rural setting in South Africa, as well as to identify gaps and possible solutions to the implementation of PHC in this setting.	Healthcare services to the community (in a town of the rural Northern Cape Province) were provided by a nurse-driven Community Health-Care Centre (CHCC), supported by weekly outreach services from doctors and therapists. In addition, a private general practitioner visited the town every fortnight							Healthcare providers were ambivalent on the subject: ‘There is not enough work for a doctor. He will be sitting around’ (Female, provider, age unknown). ‘We will appreciate a permanent doctor. Sometimes we have to treat cases. Och!! It makes your hair stand on end. And you are on your own...and you have to take such serious decisions’ (Female, provider, age unknown).... "It seems that time loss, …			He felt that I should actually go for an operation. He can’t do it for me – I mean, he is a private doctor. He is expensive, and we cannot afford it. I had to do it through the state.’										Access to public secondary healthcare services are 200 km away, tertiary healthcare services 800 km away, private specialist healthcare services 400 km away and private pharmacies 200 km away. Access involves some driving on poorly-maintained gravel roads.	At home, the pain persisted and her husband went back to the CHCC where they gave him pain medication for her. This did not provide respite and they decided to consult a private general practitioner. She said (Note: Here we could see that the private doctor was seen as secondary recourse. And he provided better quality of care because he saw a fracture that were missed at the secondary hospital f…
20	How far does family physician supply correlate with district health system performance?	Dyers R. E.	2015	South Africa	English	Family physician	Research Article	ecological study	develop the methodology and to describe the baseline relationship between family physician supply and health system performance, key clinical processes and health outcomes in the DHS of the Western Cape, South Africa.	Since 2011 the Western Cape has been the only province to employ family physicians at scale in district hospitals and community health centres			Yes				The national development plan states that ‘family physicians in the district specialist support team will take the primary responsibility for developing a district-specific strategy and an implementation plan for clinical governance’… a set of national outcomes aimed at preparing these expert generalists to work independently at district hospitals and in primary care. The six roles of these new f…									In this baseline study conducted in 2012, the presence of family physician doesn't correlate with any of the health indicators assessed (PHC access, TB treatment, hospital expenditure, etc.). It should be noted that family physicians started working in the DHS only in 2011. The supply of medical officers positively correlates with hospital expenditure (does it mean that medical officers increases…					In South Africa, family medicine was recognised as a new area of specialisation in 2007 and training of family physicians as expert generalists began in 2008, with the first graduates in 2011. The mean ratio of family physician in the western cape province was 0.04/10000 dependant population (SD=0,03/10000 dependant people). The maximum was 0.1/10000. The mean ratio for medical officer was 1.49/1…
21	La construction de la médecine de famille dans les pays en développement	Dugas S	2003	Mali, south Africa	French	médecin de famille, médecin généraliste, médecin de campagne	Report of a research	Multiple-case studies	cerner ces deux phénomènes (developpement de la medecine de famille et presence de médecins en première ligne), de comprendre les réalités qu’ils recouvrent et d’en clarifier les enjeux, afin de déterminer dans quelle mesure ils représentent des opportunités à saisir pour renforcer les services de 1ère ligne, contribuer à l’amélioration de la qualité des soins tout en préservant l’équité. L’hypot…	Mali: En milieu urbain, les médecins exerçant en 1ère ligne dans le secteur privé à but lucratif sont nettement plus nombreux que les médecins de CSCom. Par contre en milieu rural la majorité des médecins de 1ère ligne recensés (39/58 soit 67% en 2000) travaille dans le secteur communautaire.	Mali: il convient de souligner le rôle de «l’Association des Médecins de Campagne» maliens qui, à travers l’élaboration d’une charte des médecins de campagne et d’échanges sur leurs expériences professionnelles, contribue au développement progressif d’une réflexion sur l’éthique professionnelle et de mécanismes de contrôle entre pairs. Synthesis: Des mesures de régulation sont nécessaires pour év…	Mali: La majorité des médecins de 1ère ligne qui exercent en milieu rural font partie de l’Association des Médecins de Campagne, et s’inscrivent, à travers la signature d’une charte dans la politique nationale et dans une finalité sociale…Synthesis: Pour que les médecins contribuent substantiellement au renforcement de la première ligne, il importe de favoriser la construction d’une identité prof…					Afrique du Sud: Dans certains districts, des médecins se rendent épisodiquement dans des centres de santé pour y faire des consultations curatives et appuyer les infirmières	Les caractéristiques d’autonomie, de prise d’initiatives, de responsabilité, d’adaptation à des situations complexes se remarquent chez les médecins de 1ère ligne : ils élargissent le paquet d’activités minimum proposé, expérimentent des mécanismes de mutuelles, exercent leur pouvoir de négociation avec les communautés, visitent leurs patients hospitalisés…								En Afrique du Sud, les médecins, travaillant très majoritairement (72%) dans le secteur privé auquel seule une minorité de la population a accès, constituent un corps professionnel organisé qui fait preuve d’une grande autonomie, utilisée souvent dans une logique corporatiste de défense d’intérêts. La période de dérégulation des systèmes d’assurances maladies (liées au secteur privé) pendant les …	Deux atouts des médecins en première ligne: La compétence clinique dans sa dimension purement biomédicale et leur professionnalisme potentiel. La compétence clinique dans sa dimension purement biomédicale est le premier atout des médecins sur la plupart des non médecins. Elle est basée sur un champ de connaissances théoriques plus large et plus approfondi, et sur une pratique clinique généralemen…		Synthesis: L’autonomie professionnelle apparaît moins développée dans le secteur public en raison d’interprétations rigides de directives transmises par voie hiérarchique, ce qui pose la question de la tension entre professionnalisme et bureaucratie. L’éthique professionnelle n’est quant à elle garantie dans aucun des deux secteurs. Elle suppose des mécanismes de régulation venant de la culture o…		Deregulation, too strong professionnal organization, fdocus on individual patients with a corporatist logic led to inequity (focalisation des médecins généralistes sur la qualité des soins à leurs patients individuels conduit la plupart d’entre eux à ne pas se sentir interpellés sur le plan éthique par les difficultés d’accès aux soins pour ceux qui ne sont pas leurs patients.). Results are also …
22	Laboratory test result interpretation for primary care doctors in South Africa	Vanker N.	2017	South Africa	English	primary care doctors	Research Article	cross-sectional study	investigated the problems and challenges that primary healthcare doctors in South Africa face with the interpretation of clinical laboratory test results						Seventy-two percent of the respondents reported that a dedicated laboratory phone was useful; however, only 39% of respondents had access to a dedicated laboratory phone line. Information on test performance characteristics, such as sensitivity, specificity, and likelihood ratios, were also reported as very useful by 59% of respondents, but were only available to 32%. ...Our study found that prim…	The most prominent problems were related to accessing results with 51% of respondents reporting that not receiving results in a timely manner was very problematic and 37% reporting problems with availability of previous test results….These challenges included: difficulties for rural hospitals or practices to get samples to a laboratory, the unavailability of specialised tests		respondents saw an average of 115 patients per week,	Eighty-four percent of primary care doctors also found it very useful to discuss the case with a specialist.												This study found that primary care doctors in South Africa experience challenges with laboratory test result interpretation in approximately 17% of their diagnostic encounters
23	Leadership and governance: learning outcomes and competencies required of the family physician in the district health system	Mash R.	2016	South Africa	English	Family physician	Report of an experience	Case study	To report on the outcome of a process to define conceptually stakeholders understanding of leadership and governance and to develop new national learning outcomes for the relevant competencies.				Currently postgraduate training in family medicine is a four-year training programme provided by nine independent university-based training programmes. Training is assessed by means of a final national exit examination offered by the College of Family Physicians. Both the training and assessment are guided by a set of nationally agreed learning outcomes.4				the South African National Development Plan the family physician has been recognised as the leader of clinical governance for the health district.1 Clinical governance refers to a responsibility for improving and ensuring the quality of clinical care and has been defined as ‘a framework through which organizations are accountable for continuously improving the quality of their services and safegu…		While family physicians may take responsibility for clinical governance they need to involve the whole healthcare team and delegate responsibility for some tasks – in other words offe appropriate leadership. They need to lead and implement a proactive process, but not necessarily do everything												The development of a new training module on leadership and clinical governance for the training of family physicians was one of the goals of a project to strengthen primary health care through primary care doctors and family physicians, which was funded by the European Union. The project partners included all the universities training family physicians as well as the South African Academy of Fami…
24	Perceived competency deficits and challenges of family medicine trainees in sub-Saharan Africa.	Yakubu K.	2016	Ethiopia, Kenya, Tanzania, Uganda, Ghana, Nigeria	English	Family physician	Research Article	cross-sectional study	identify the perceived compe tency deficits among FM Trainees in SSA and challenges they face whil				received training at a tertiary hospital (79.3%, 116/150														suggesting that most respondents had higher perceived competency in Person/Family-Centred health services compared to Community Oriented Primary Care. Respondents had a perceived competency deficit for ‘appraising and utilising new scientific knowledge’ under Factor 1
25	Pour une médecine générale communautaire en première ligne.	Desplats D.	2004	Mali, Madagascar	French	médecin généraliste communautaire	Report of an experience	Case study	montrer l'intérêt de médicaliser la première ligne autour d'un nouveau concept, celui de la médecine générale communautair	indépendante de la fonction publique, s’inscrit dans une conjugaison privé/public délibérément souhaitée et construite, le « privé - communautaire » qui peut s’exercer selon deux modalités : - dans le cadre d’une structure existante : le MGC est lié par un contrat de droit privé avec une structure de santé de première ligne dont il assure la responsabilité médicale. Cette structure peut être asso…	Dans tous les cas, la contractualisation est au centre du dispositif de façon à préciser au mieux les droits et les devoirs de chacune des parties contractantes….mais des dérives lucratives ne sont pas pour autant exclues si les prestations curatives - légitimes en soi pour un médecin- l’emportent sur les activités de prévention, de promotion et de coordination qui sont tout aussi importantes (8)…	La santé publique et les chefferies hospitalières (et aujourd’hui les spécialités) sont en réalité les seules sources de légitimité pour le corps médical. Etre méde cin praticien au premier contact est à priori dévalorisant, pro fessionnellement mais aussi socialement...Faute de repères identitaires et d’un cadre professionnel organisé, les jeunes diplômés sont contraints à s’engager dans des str…						médecin généraliste communautaire va consulter, superviser son équipe soignante, partir en visite à domicile pour une urgence, organiser une tournée de vaccination dans les villages éloignés, faire une visite systématique des enfants scolarisés, participer à une réunion à la mairie sur les problèmes d’assainissement...tout en veillant à la mise en oeuvre des programmes prioritaires du pays (endém…	De ces frustrations, auxquelles s’ajoute la concurrence avec les infir miers dont ils partagent le même territoire, naissent des atti tudes et des pratiques de survie peu satisfaisantes	En 2004, les médecins de campagne sont au nombre de 80 adhérents à l’AMC répartis dans la majorité des régions, ce qui porte à environ 15% le nombre d’aires de santé médicalisées sur l’ensemble du pays, et à environ un million le nombre d’habitants qui bénéficient de la présence constante d’un docteur en médecine.						En 2001, nous avons analysé l’activité de huit centres de santé dirigés par des médecins de campagne confirmés (plus de 5 ans de présence) dans les cercles de Sikasso et de Koutiala en la comparant aux 61 centres de santé qui couvrent l’ensemble des deux cercles. L’analyse montre des résultats deux à trois fois supérieurs pour toutes les prestations	Pourtant, dans leur grande majorité, ces médecins restent dans les capitales et les grands centres urbains, ce qui entraîne un climat de concurrence avec une marchandisation des soins qui touche aussi bien le secteur public que le secteur privé, ayant pour effet le développement de pratiques contraires à la déontologie médicale et une aggravation de l’inéquité entre catégories sociales.				En définitive, le médecin généraliste est le grand absent des systèmes de santé malgré tous les efforts consentis jusqu’à présent. Il est le «chaînon manquant» en première ligne ou, pour être plus constructif, le «maillon indispensable » qu’il faudrait promouvoir avec détermination si l’on veut prétendre améliorer durablement la santé des populations....En 1986, un concours d’entrée dans la fonct…
26	Promotion of community-based care in Africa: example of community general practice in Benin	Caplain R.	2014	Benin	French	médecin généraliste communautaire	Report of an experience	Case study	Présenter le projet de médicalisation des zones rurales du Benin	Le MGC est un médecin privé qui gagne sa vie avec ses prestations médicales		Ainsi, la collaboration avec le secteur public est variable en périphérie, selon les zones sanitaires. La complémentarité privé/public n’est pas toujours reconnue avec des comportements allant du soutien total à l’indifférence, voire à certaines attitudes d’opposition....la création de l’Association des MGC du Bénin (AMGC Bénin) en mars 2013. association professionnelle a pour but, d’apporter une…	La formation préalable que reçoivent les jeunes médecins, avant de s’installer en zone rurale avec l’appui de Santé Sud, est délivrée au Mali en partenariat avec le Département de santé publique de la Faculté de médecine de Bamako et à Madagascar en étroite collaboration avec l’Institut national de santé publique et communautaire d’Antananarivo. Au Bénin, un degré de plus a été franchi, en mars 2…			Au bout d'un an d'activités, le bénéfice mensuel moyen du MGC est évalué entre 1 à 1,5 fois le salaire d’un médecin du secteur public....Chaque MGC dispose d’un CMC fonctionnel et efficient comprenant une partie médecine générale avec une salle de consultation, une salle de soins, une salle d’observation avec trois lits en moyenne, et une partie maternité avec une salle d’accouchement et une sall…	réunir, dans une même pratique, la fonction de clinicien et celle de responsable d’une aire de santé, le soin curatif pour l’individu et la médecine préventive auprès d’une communauté...Le MGC est également un acteur de développement local. Il a un rôle de conseil en matière de santé et d’hygiène auprès du maire et des élus dans le cadre de la décentralisation. Il apporte son expertise d’organisa…	19 564 patients reçus ; 3 316 consultations prénatales ; 1 004 accouchements assistés ; 2 524 enfants vaccinés ; 509 femmes suivies en planning familial ; 2 330 actes de petite chirurgie...une plus grande variété de pathologies, d’actes de petite chirurgie/traumatologie et certains accouchements dystociques sont désormais pris en charge au niveau des CMC, ce qui réduit le nombre de patients référ…		les MGC ont une activité accrue s’ils bénéficient de la présence d’une mutuelle de santé fonctionnelle et réciproquement les adhésions à une mutuelle de santé augmentent là où un MGC est implanté ;…................. Les médicaments essentiels génériques sont disponibles localement à des prix de vente accessibles pour les populations villageoises ;								Chaque MGC ayant en charge une population comprise entre 12 et 15 000 habitants,..Concernant les relations avec les communautés, les MGC installés reçoivent le soutien des élus locaux et des populations rurales qui « se sentent soulagées de leurs souffrances ». L’insertion des MGC est acquise, un climat de confiance s’étant créé entre eux et les communautés villageoises...Les maires, satisfaits d…			En 2004, Santé Sud rencontre le recteur de l’Université de Parakou et les enseignants de la récente École de méde cine, créée en 2001. Ces derniers partagent avec Santé Sud leurs préoccupations concernant l’avenir des futurs méde cins. Ils souhaitent une aide pour que ces jeunes diplômés puissent se fixer dans les régions septentrionales sous médicalisées et y apporter leurs compétences...En 2007…
27	Reaching national consensus on the core clinical skill outcomes for family medicine postgraduate training programmes in South Africa.	Akoojee Y.	2017	South Africa	English	Family physician	Research Article	Delphi study	This study, therefore, intends to revise and update the list of clinical skills, as it is now almost 10 years since the original work was done.	FPs work in a number of different care settings, such as the private or public health care sectors, rural or urban settings and community health centres or district hospitals….Upon completion of training, FPs could apply for advertised FP posts in primary health care or district hospitals within the public sector or become general practitioners within the private sector.			Advance clinical skills were taught to family physicians including femoral vein puncture, lymph node excision biopy, penile bloc, vasectomy, etc…. "The skills list generated by this study represents a new national consensus on the clinical skill outcomes for postgraduate family medicine training programmes in South Africa. Consensus was reached on 242 core clinical skills, from which the panel de…				In the public sector, the role of the FP is defined as: competent clinician able to work at the district hospital or in primary care, a consultant to the rest of the health care team, a capacity builder who strengthens the clinical skills of the whole team, a leader of clinical governance to improve the quality of care, a champion of communityorientated primary care and in some cases a supervisor…														district hospitals require more procedural clinical skills compared to those who have chosen a career in primary care.
28	Strengthening primary health care through primary care doctors: the design of a new national Postgraduate Diploma in Family Medicine	Mash R.	2015	South Africa	English	primary care doctors	Report of an experience	Case study	reports on a national process to design a Postgraduate Diploma in Family Medicine which will meet the learning needs of primary care doctors in both the public and private sectors as they prepare for the future.			The stakeholders involved in the design of the diploma are dominated by academics but also included the National Department of Health, the district health services, independent practitioner associations and organisations, nurse practitioners, and the South African Academy of Family Physicians.	General practitioners are not required to undergo any postgraduate training, and may vary considerably in their expertise and scope of practice.. Such postgraduate training(family medicine) was formalised in 2007 in South Africa...Most of these established practitioners are unlikely to return and take a registrar post to train as a family physician, although a few may have studied for a postgradu…				Roles, competencies and learning outcomes Six broad roles and competencies were developed: competent clinician, critical thinker, capability builder, collaborator, change agent, community advocate (Note: it seems that the roles retained for the family physician are a further evolution of the role developped in this study)	General practitioners are not required to undergo any postgraduate training, and may vary considerably in their expertise and scope of practice.		General practitioners in the private sector offer first-contact primary care to those with insurance or to those who can pay for out-of-pocket expenses; approximately 16–20%											The role of the doctor is often marginal in many of these public sector initiatives, partly because of the scarcity of experienced doctors.
29	The perceived impact of family physicians on the district health system in South Africa: a cross-sectional survey.	Von Pressentin K. B.	2018	South Africa	English	Family physician	Research Article	cross-sectional study	evaluate the impact of FPs within the district health services of South Africa from the perspective of those working around them at district hospitals or primary care facilities. The study also intended to compare their perceived impact with that of medical officers who had not received postgraduate training. Secondary outcomes include comparing the perceived impact of FPs between rural and metro…	public sector district health services (DHS) within seven out of the nine provinces of South Africa,		In South Africa, a recent national position paper summarised the local consensus on the roles and competencies required of FPs [22]. This paper represents the viewpoint of the South African Academy of Family Physicians (SAAFP) and the College of Family Physicians of South Africa (CFPSA), and articulates the potential contribution of FPs to district health services within the national policy frame…				An ongoing concern voiced by managers in the health system revolves around the perceived benefit of employing a FP with postgraduate training vs. a MO with a lower salary package	However the roles and scope of practice are also contextually defined by factors such as whether the FP is the first contact person, whether the FP also provides hospital based care and the skillsmix in the PHC team [11, 18]. Six roles defined for FP in South Africa: Care provider: a competent clinician, able to deal with the majority of the health problems in the community that he or she serves,…										The FP was seen to have a high impact in all six roles apart from that of capacity builder, which was rated as a moderate impact. The perceived impact for the role of capacity builder was significantly (p < 0.001) lower compared to the other roles. FPs were also perceived to have a greater impact than the medical officers across all six roles with a mean score above 3.5 (Table 5). No significant …
30	The roles and training of primary care doctors: China, India, Brazil and South Africa.	Mash R.	2015	South Africa	English	primary care doctors	Research Article	Qualitative study	compares and reflects on the roles and training of primary care doctors in these four countries.	In South Africa, for example, the majority of general practitioners are in the private sector where they offer primary care to a small part of the population with insurance or occasional out-of-pocket payments.		in South Africa, an Ideal Clinic policy is attempting to align all primary care facilities with a set of national standards	Following this (under-graduate training), doctors are free to enter private general practice or continue as a medical officer with no further training….In South Africa, there has also been an option since 2007 to train as a FP through becoming a registrar in an accredited 4-year postgraduate programme. Postgraduate training aims to deliver an expert generalist who can work as a competent clinicia…	South Africa, curricula only introduced exposure to primary care in the late 1990s (last 15 years), when PHC was emphasised in post-apartheid government policy and there was an international move towards communitybased education. After graduation, doctors now do a 2- year internship (which includes 3 months of primary care) and a 1-year community service (often in an underserved area with primary…			In South Africa, the emphasis is on nurse-driven primary care services that are facility-based. ..... Nurses might be supported by visiting doctors on a weekly basis, and in larger community health centres, there would be a broader multi-professional team consisting typically of nurses, doctor(s), pharmacist, allied health professionals and lay counsellors. Their role is often more curative and b…	Nurses might be supported by visiting doctors on a weekly basis, and in larger community health centres, there would be a broader multi-professional team consisting typically of nurses, doctor(s), pharmacist, allied health professionals and lay counsellors. Comprehensive care is offered, although certain services such as human immunodeficiency virus (HIV) and tuberculosis (TB) are run through ver…	The importance of a multi-professional primary care team which allows roles to be defined in a functional response to the needs of the community is emerging.				In Brazil and South Africa, the public sector primary care system is meant to have a gatekeeping function in that patients can only access secondary and tertiary health care by referral from primary care. In many parts of both countries, however, patients still bypass primary care and present directly to hospital level care due to a lack of trust in the quality of care. Those with private insuran…							A number of career medical officers and FPs (with postgraduate training) are also available, particularly in larger urban centres	In this paper the terms includes including private general practitionners, family physicians and medical officers
31	The views of key leaders in South Africa on implementation of family medicine: critical role in the district health system.	Moosa S.	2014	South Africa	English	Family physician	Research Article	Qualitative study	explore and to understand the views of a group of governmental and academic leaders in South Africa on the contribution of family medicine to the health system, and the challenges posed to implementation and human resource policy.			Family medicine training has achieved post-apartheid respectability by responding to public service needs, especially with surgical, anaesthetic and procedural skills at rural district hospitals. They have also been supportive in mentoring or teaching nurses who perform the bulk of primary care in the public service.....It was also felt that the discipline of family medicine was poorly understood…	Postgraduate training in family medicine has been happening on a part-time distance learning basis in SA since the 1970s, mostly in the private sector			they (the leaders) felt that the specialist level remuneration and supervisory	Their (public generalist doctors) limited presence in some community health centres and clinics in the district health service is as a referral support to nurses (who dominate the provision of first contact care). Most private general practitioners (GPs) work in solo practices with some in partnerships or medical corporates servicing those sections of the population with voluntary private medical…		Most private general practitioners (GPs) work in solo practices with some in partnerships or medical corporates servicing those sections of the population with voluntary private medical insurance or cash….Some felt that conflicts between specialists and family physicians were normal, with overlapping roles, and that family											There was also consistency in lacking a strong positive understanding of generalists [13].	This is evident in respondents’ hospital and ‘departmental’ bias with family physicians being directed towards staffing district hospitals due to human resource shortages.
32	Training of workplace-based clinical trainers in family medicine, South Africa: Before-and-after evaluation.	Mash R.	2018	South Africa	English	Family physician	Research Article	Mixed Methods	aimed to assess the effect of the course on the participants’ capability to be a clinical trainer in the workplace							support from senior family physicians could change	Training of FM registrar, medical students, interns and members of health care team such as nurses practitionners and junior doctors : "they were primarily trained by FPs on a ratio of up to four registrars to one FP														Table 2 compares the 360-degree median scores before and 3 months after the training course and does not demonstrate any significant improvements
33	Une médecine rurale de proximité l'expérience des médecins de campagne au Mali	Coulibaly S	2007	Mali	French	médecin de campagne	Report of an experience	Case study	décrit la genèse de l’expérience des médecins de campagne, la philosophie qui la © S Coulibaly, D Desplats, Y Kone, K Nimaga, S Dugas, G Farnarier, M Sy, H Balique, OK Doumbo, M Van Dormael, 2007. A licence to publish this material has been given to Education for Health: http://www.educationforhealth.net/ 2 sous-tend, les conditions qui l’ont rendue possible, les difficultés de mise en oeuvre, le…	La majorité des médecins de campagne (74% fin 2005) exerce en CSCom, certains ont un contrat avec d’autres types d’associations (11%) ou choisissent d’exercer en cabinet privé (15%).	Ces mécanismes d’autorégulation professionnelle, sans doute perfectibles, complètent la régulation par les communautés et par l’Etat.	vie associative, ponctuée de réunions régionales et nationales, permet le partage d’expériences, la définition progressive d’une identité collective, le tutorat des plus jeunes par des aînés et le rappel à l’ordre ou l’appui à des médecins en difficulté....gestionnaires. La délimitation des fonctions entre premier échelon et hôpital pose également problème. L’interprétation du « paquet minimum d’…	formation préalable assurée par des médecins de campagne et des acteurs enseignants extérieurs; Des modules et des stages pratiques chez un aîné Maître de Stage les préparent à la démarche clinique en milieu rural, et développent leurs compétences en gestion, communication et santé communautaire. Cette formation est complétée pendant deux ans par un suivi de terrain par des anciens médecins de ca…		activités de formation continue incluent des séminaires thématiques, des actions-recherche en réseau (Epilepsie, HTA, VIH, paludisme), des bourses de perfectionnement, et des échanges avec des généralistes français (	the little attractivity of family medicine as career path		Outre ses fonctions cliniques, le médecin de campagne doit en effet planifier les activités préventives et curatives du centre, organiser le travail d’équipe, encadrer le personnel, superviser l’approvisionnement en médicaments et la gestion financière, utiliser le système d’information sanitaire, collaborer avec les autorités de district, la mairie et la communauté…		desservant approximativement 12 % de la population rurale Malienne. Plus de 10% des CSCom ruraux ont un médecin pour chef de poste, ce qui est considérable pour l’Afrique Subsaharienne.						constate par ailleurs une réduction de plus 80% des crises d’épilepsies des malades suivis par les médecins de campagne	semble que la présence d’un médecin augmente le recours aux services. C’est ce que considèrent certains chefs de districts, demandeurs de l’installation de médecins.	Sur le terrain, la collaboration entre médecins et communautés varie toutefois selon la dynamique communautaire et les capacités de dialogue du médecin et de son équipe. Le type de contrat semble également influencer ces relations, le médecin étant considéré par l’ASACO tantôt comme partenaire, tantôt comme employé.	les médecins de campagne s’inscrivent dans une logique à finalité sociale, par contraste à une logique à finalité lucrative : Le souci d’accès pour tous à des soins de qualité est à la base de la Charte de l’AMC : dans le respect de la déontologie et de l’éthique médicale, le médecin de campagne s’engage à dispenser des soins de qualité à tous sans distinctions; à tenir compte des capacités de pa…	C’est dans ce contexte de réforme du système de soins et de décentralisation que s’est développée la médecine de campagne au Mali. campagne au Mali. Il faut	effet, face au blocage du recrutement des médecins en 1989, des jeunes médecins confrontés au chômage relevèrent le défi de s’installer en milieu rural, encouragés par des Professeurs de la Faculté de Médecine de Bamako et soutenus par l’ONG Santé Sud (Annaheim-Jamet et al., 1997). Les premiers ouvrirent un cabinet privé, seule alternative alors à la fonction publique. Mais le développement des C…
34	What challenges hamper Kenyan family physicians in pursuing their family medicine mandate? A qualitative study among family physicians and their colleagues.	van der Voort C.T.M.	2012	Kenya	English	Family physician	Research Article	Qualitative study	Research question: how well are FPs integrated in the existing health care system?				Master of Medicine degree in Family Medicine (MMed-FM) offered at Moi University in Kenya endeavours to provide FPs with clinical, management, teaching and research skills (3 years)				After 3 years of training, FPs are expected to perform a wide range of tasks, specified in 6 objectives: (1) providing and coordinating continuous, comprehensive and cost-effective health care to individuals, families and communities, (2) engaging in lifelong learning using various modalities and being able to evaluate their own performance, (3) carrying out health-related research and appropriat…	Colleagues of an FP described how he pushes patients from the community to the hospital:..."Since] I got medical officers I have moved mainly into the role of medical superintendent, which involves managing finances, managing schedules for doctors and managing patients and changing systems, the ones that I see are not working properly. Then I change so that they work, they work properly, so some …	Lack of awareness of the role of family medicine: Once posted, FPs find themselves explaining their roles to their colleagues and the community. Several noted that family medicine was not sufficiently marketed and that their job assignments would be made easier if their colleagues had been sensitised about their roles before their arrival							nurse described how the FP not just enhanced her medical knowledge, but also encouraged her to provide care beyond the medical problem	Colleagues of the FPs acknowledged the FPs’ ability to provide comprehensive care, although they were unable to define what exactly should be their clinical niche.	. I have seen him pushing patients from the community to the hospital. Like me I’m in OPD. Like he comes with a patient, he tells me that this patient is having maybe fibroids which are very big but the patient maybe has been at home. He has collected the patient from home to the hospital and he does a hysterectomy here. So about what I have seen with our family doctor here is that he goes beyond…			Reasons given for not doing research were a perceived lack of funds, time, tools and information, and inadequate training and supervision….The main challenges FPs faced were being posted in situations where they were expected to function as just another type of specialist, lack of awareness among colleagues of the roles of an FP, lack of time, lack of funds and inadequate training...........So fa…
35	De Tananarive au Caire : un aperçu du métier de médecin généraliste libéral dans le contexte des systèmes de santé locaux.	Jan T.	2011	Madagascar, tanzania, kenya, ethiopia	French	médecin généraliste	Thesis	Multiple-case studies	mieux comprendre la façon dont ils (médecins généralistes libéraux) travaillent quotidiennement, dans des conditions d’exercice aux antipodes des nôtres (France)	L'étude porte sur des MG exerçant en structure privée. Madagascar, on peut répartir les médecins généralistes en trois grands groupes : les médecins libéraux, les médecins fonctionnaires et les médecins salariés du secteur privé… Tanzanie:: très minoritaire bien qu’en nette progression... (Tanzanie) Des consultations et actes privés sont aussi dispensés par les médecins travaillant dans le secteu…	Le tarif de la consultation est libre, en théorie au-dessus d’un minimum de 5000 ariary (environ 1,70 €) fixé par l’arrêté ministériel 2998.2005 SANPF (cf. annexe 2). Le médecin est libre d’appliquer des tarifs supérieurs au minimum autorisé...Aucun organisme ne contrôle la formation continue des médecins en Tanzanie. Tanzania: D’après nos sources, aucune mesure gouvernementale n’existe actuellem…			Madagascar: 7 ans d'étude pour être médecin? Tanzanie: 6 ans , plusieurs universités..Environ 30% des médecins formés en Tanzanie partent exercer en occident et au Botswana. Kenya: études de médecine durent 6 ans pour un médecin généralisteEthiopie: étude médicales durent 7 ans	Madagascar: Elle (formation continue) est en principe obligatoire pour chaque médecin, mais aucun contrôle n’existe à Madagascar. Le Conseil National de l’Ordre des Médecins de Madagascar (CNOMM) évalue actuellement les moyens d’y parvenir. Les enseignements post universitaires (EPU) sont dispensés par les médecins spécialistes. Ils sont proposés le plus souvent par les conseils régionaux de l’or…	Le salaire mensuel moyen d’un médecin « privé » (salarié) s’élève à 3 millions de fmg (environ 200 €). Note: cela aurait été intéressant de connaître le revenu moyen d'un médecin libéral et le salaie moyen d'un médecin generaliste public)...Le salaire moyen d’un jeune généraliste tanzanien (du public) s’élève en début de carrière à 200 000 Tsh par mois ( environ 125 €), et en fin de carrière à 1.…	D'après cette étude, il ne semble pas y avoir de médecins en première ligne ( les 3 premiers niveau du système (sur les 5 possibles): health posts, health stations et healths centers sont dirigés respectivement par des auxilliaires de santé, des infirmiers et des clinical officers). Les médecins commencent par être retrouvés au 4ème niveau qui est l'hôpital de district. Il faudra confronter ceci …	Madagascar: Un seul médecin interrogé nous a expliqué qu’il n’avait pas le temps de faire des visites à domicile. Tous les autres en font presque tous les jours….Madasgascar: Aucun des généralistes rencontrés ne vaccine sa patientèle car ils ne possèdent pas de réfrigérateur pour conserver les doses de vaccins. La vaccination est toutefois obligatoire (pour le BCG et DT Polio), en particulier pou…		Madagascar: Le tarif de la consultation est libre, en théorie au-dessus d’un minimum de 5000 ariary (environ 1,70 €) fixé par l’arrêté ministériel 2998.2005 SANPF. Le médecin est libre d’appliquer des tarifs supérieurs au minimum autorisé... (Dans les FoSa publiques) les actes médicaux et infirmiers y sont gratuits mais les médicaments et le matériel médical (compresses, alcool…) sont à la charge…				D’après notre étude, la stérilisation du matériel médical est variable selon les médecins. Deux des médecins que nous avons rencontrés possèdent un autoclave, un autre nettoie son matériel à l’eau et alcool, enfin le quatrième médecin ne dispose pas de l’eau courante dans son cabinet. Il n’existe aucun traitement spécifique des déchets contaminés. Les médecins jettent leurs déchets dans leur poub…	Cas 1 madagasc: Il ne tient pas de dossier patient. Il ne suit aucun patient chronique. Cas 2 madagasc: Son cabinet est informatisé et les dossiers de ses patients aussi. Bien qu’il ne bénéficie pas de logiciel spécifique, les dossiers que nous avons pu voir sont assez complets avec la mention des antécédents du patient et des traitements déjà prescrits				Kenya ca 2: Le tarif de sa consultation est fixé à 200 Ksh (2 €) pour tous même si dit-elle ce n’est pas très rentable. Mais nous explique-t-elle, son métier est une passion, elle souhaite rendre ses soins accessibles à tous. Elle reçoit quelques jours par an des étudiants en médecine générale.(note: all FLMDs ae not confronted vit PHC values, such as accessibilty for all, solidarity, etc). We fo…	Les génériques sont les médicaments les plus prescrits en Ethiopie du fait de leur faible coût. Certains sont fabriqués en Inde ou en Chine et leur qualité est inconstante selon les médecins que nous avons rencontrés. Peu de médicaments symptomatiques, de routine en France, sont disponibles. Par exemple, les antitussifs, les fluidifiants bronchiques, les pommades anti-inflammatoires, les gouttes …	Madagascar: 2.9 médecins / 10000 hbts. Les médecins libéraux sont les plus nombreux à madagascar (35%) des médecins. Les fonctionnaires constituent 31%. s. 72 % des médecins travaillent en ville à Madagascar…à Madagascar, les médecins généralistes libéraux "une majorité d’enfants de moins de 15 ans puis par ordre décroissant, des femmes et des hommes de moins de 50 ans".. Le nombre de patient vu …
36	Family Medicine needs assessment: Studying the clinical work of general practitioners in Ethiopia	Philpott J	2014	ethiopia	English	General practitioner	Research Article	Mixed Methods	facilitate a better understanding of the practice patterns of Ethiopian GPs				In 2009, Ethiopia had 752 active GPs or physicians with a clinical internship alone. This constituted 51% of the physician workforce...Addis Ababa University has developed a FM residency program through consultation with international FM partners by adapting international FM curricula based on national epidemiologic data... In this study, Most helpful for designing residency curriculum were the l…		terms of additional skills or knowledge (that would be useful for them) GPs identified training information technology, followed by training on HIV	The most frequently cited challenges that GPs shared were around lack of clinical resources, communication and ..		Of all the time recorded, 81.8% of the observed time was spent on clinical activities while 18.2% of time was spent on non-clinical activities. Among the non-clinical activities (n=391 events), 244 (62%) were categorized as personal communication activities, 123 (26%) as leadership or management activities, and 21 (5%) as scholarly activities....The most common presenting symptoms were digestive-…			The mean duration of these visits was four minutes with a range of less than one minute up to 27 minutes.								While GPs and family physicians are both generalists, FM is a distinct discipline, anchored in a set of principles that have been linked to improved health outcomes and improved health equity (4, 8, 10).		49%) of visits resulted in pharmacotherapy prescriptions; 793 (44%) in further medical tests being ordered; and 226 (13%) and in referral to specialists. Surgical and obstetrics/gynecology were the specialists for which patients were most frequently referred. In 36 (2%) of encounters, the patients were admitted to hospitals.
37	Notification of occupational diseases by general practitioners in the Western Cape.	Govender M.	2000	South Africa	English	General practitioner	Research Article	cross-sectional study	assess the knowledge of notification procedures for occupational diseases, and problems encountered with the reporting system among independant general practitionners in wester cape						Problems mentioned included difficulty in identifying the exposure and in establishing the link between disease and exposure at work, and lack of experience in the field of occupationalltealth.			Of these 87, 59.8% had seen fewer than 5 such cases in the last 6 months, and 34.5% had seen more than 6 cases. Only 5.7% had not seen any patients with occupational disease in the last 6 months.						Of the group of 87 GPs who had previously diagnosed occupational disease, 60.9% stated that they did not experience problems with diagnosis, 25.3% had problems, and 14% were not sure.	The remainder cited difficulty in accessing the appropriate forms and contact numbers,						Factors reported as influencing the decision to notify included duration of exposure, severity of the disease, ability to establish a definite link to work, and whether the disease was a 'listed' condition.. Other problems reported in the process of notifying occupational disease included problems in diagnosis and referral and in communicating with the employer, inadequate information regarding t…
38	Quelle formation diplômante pour promouvoir et valoriser la pratique médicale de proximité en milieu rural? L'expérience de Santé Sud	Desplats D.		Mali, madagascar, Benin, guinée	French	médecin généraliste communautaire	Report of an experience	Multiple-case studies	Présenter la formation offerte aux MGC au Mali et à Madagascar				En 2003 au Mali, avec l’appui de l’Institut de Médecine Tropicale d’Anvers, un programme de formation préalable à l’installation a été élaboré selon un processus participatif (discussions de groupe avec des MGC expérimentés), comprenant: _x0001_ une formation théorique sur un mois avec 4 modules abordant les savoirs cliniques, la gestion d’un centre de santé, la santé publique et les techniques d…	Notre formation, essentiellement hospitalière, ne nous prépare pas à exercer la médecine de proximité			Ces médecins, jeunes diplômés, pratiquent une « médecine communautaire » qui intègre les soins curatifs individuels et les activités de Santé Publique à l’échelle locale.
39	The state of readiness of Lagos State Primary Health Care Physicians to embrace the care of depression in Nigeria.	Ola B.	2013	Nigeria	English	Primary care physician	Research Article	cross-sectional study	to explore Lagos State’s Primary Care Physicians’ attitudes towards depression and their views regarding their current working practices									The largest part of the sample (37.5 %) perceived the percentage of patients they saw over 3 months that would be estimated to have depression to be between 5 and 10 %. About a quarter of them (n = 10) perceived the rate to be between 31 and 40 % while one in five (n = 8) said the rate was fewer than 5 %.			Many doctors stigmatise patients with depression: Thirty-four (82.9 %) agreed that becoming depressed is a way that people with poor stamina deal with life difficulties. Twenty-three (56.1 %) disagreed that becoming depressed is part of growing old.			Thirty-three (80.5 %) agreed that they had difficulties in differentiating between unhappiness and clinical depressive disorder that requires treatment. Twenty-four out of 38 (63.2 %) disagreed that it is possible to distinguish two groups of depression, one psychological in origin and the other caused by biological mechanisms....our results suggest that vital treatment might not be given by a si…			Twenty-five (61 %) felt comfortable dealing with depressed patients while 8 (19.5 %) did not feel comfortable.… There were some attitudes expressed by our sample which initially seemed contradictory. A high proportion (61 %) stated they felt comfortable dealing with depressed patients whilst a higher proportion (80.5 %) agreed that they had difficulties in differentiating between unhappiness and …				Information system: Many of the respondents (n = 33; 80.6 %) did not know if there was an increase in the rates of patients presenting with depressive symptoms during the last 5 years.
40	Stakeholders' perceptions of the delivery and quality of sexually transmitted infection treatment by private practitioners in Windhoek, Namibia	Iipinge S. N.	2010	Namibia	English	General practitioner	Research Article	Qualitative study	explore the perceptions of the community and other stakeholders regarding the delivery and quality of STI treatment and care by PGPs in Windhoek.		Uncertainty was also expressed as to whether there is an existing policy governing the quality of private practice in Namibia. The Medical and Dental Council, although in existence, seems not to be effective in observing private practices. One member of the Council said that ‘the Medical and Dental Council has no capacity to do the monitoring’. The reason given is that the human resources at the …				sector does not participate regularly in the training events run by the public health sector. In most cases they have excuses for their non-attendance and this could explain some of the inefficiency observed in their practices. As one key informant said: ‘Even if you invite the private sector for training, they claim that they cannot leave their patients and such training should not last for a we…		"It appeared that some private companies have arrangements with private health institutions in Windhoek to take care of their employees in order to avoid absenteeism by employees."		It was clear from the participants that the relationship between the two sectors is hostile to such an extent that patients are sent between the two health sectors, as explained by one participant: ‘The GPs can refer their patients to the state but within the existing “legal framework” […] ‘patients cannot just decide to be a private today and tomorrow they are state patients.’ According to anoth…	Employees of private companies and those who are employed, in general, use private health facilities for their health care needs, including those of STIs …"those with medical aid go to private doctors.’"				nd those that are familiar with with them do not adhere to the guidelines all the time. Those PGPs who follow the guidelines do so inconsistently.			The discussion elicited various reasons for the preference of patients to use PGPs for STI treatment. Some of these are (1) that people can choose where to be treated, (2) the waiting period for services from PGPs is short or they do not have to wait at all, (3) people are friendly in private practices, unlike in public health facilities and (4) the consulting rooms are clean, unlike at state ins…	"Although community members are not aware of the correct treatment, or do not have the capacity to judge whether the treatment provided is appropriate or not, they still prefer PGPs for STI treatment. They would rather return to the same doctor for the same problem than go to a public health facility. There is a general perception in the Namibian community that if one wishes to receive good quali…	The researcher assumed that all these sentiments were expressed from the individual point of view. The majority of the participants felt that in private practice, the business mentality exceeds the value attached to care provision, as supported by one participant’s view: ‘The business part is exceeding the health care; doctors are concerned about the money. Before they attend to you they will ask…	PGPs are predominantly found in urban areas in Namibia and it is rare for them to conduct visits to rural areas	I do not believe that in private practice the doctor takes much time to explain the condition to the patient, never mind what. Each round equals a consultation, it is business as usual.’
41	Access to and use of the Internet by South African general practitioners	Masters K.	2008	South Africa	English	General practitioner	Research Article	cross-sectional study	Get accurate information on internet usage by SA GP. Research questions: What are the overall patterns of Internet usage by South African GPs? • How do the Internet usage patterns compare to international usage? • What is the impact of the demographic characteristics on SA GPs’ Internet usage patterns?	GPs were classified according to their location (urban, rural, peri-urban) category if they spent at least 50% of their professional time there. 78.4% (74.4–83.4) were urban, 15.8% (11.4–20.3) rural, and 4.6% (2.1–7.2) peri-urban. This compares closely to the 70/30 split of metropolitan and nonmetropolitan categories of the SAMA database. 61.0% (55.1–66.9) of the GPswere in private general practi…					Given that SA GPs are expected to attend CME courses, the low CME attendance online will place a greater burden on them, as they need to travel to attend CME activities.	Larger practices had greater access from work and more network connectivity, while smaller practices had greater access through 56 kb dialup. The only differences in activities were travel information, with doctors in larger practices accessing this more, and filing of medical aid and insurance claims, with these doctors doing this less. Consistent with these activities, doctors in smaller practi…
42	Awareness of hypertension guidelines and the diagnosis and evaluation of hypertension by primary care physicians in Nigeria.	Ale O.K.	2017	Nigeria	English	Primary care physician	Research Article	cross-sectional study	evaluate awareness of hypertension guidelines among PCPs in Lagos, Nigeria and its effect on their diagnostic approach to hypertension. We also sought to determine the relationship between the type of practice, namely private or government, and hypertension diagnosis and work up.	PCPs in private practice were older, more likely to be male, had more years of experience, saw fewer patients, and had a higher prevalence of hypertension guideline awareness (p < 0.05).					Few of these guidelines are indigenous to sub-Saharan Africa (SSA) despite the huge burden of hypertension in this region, and many of the available guidelines do not factor the peculiarities of SSA into their recommendations. good combination of science, cost-effectiveness and affordability is provided by the International Forum for Hypertension control and prevention in Africa (IFHA) recommenda…			mean number of hypertensive patients seen per day: 4.4						69.6% routinely check BP. PCPs in private practice were older, more likely to be male, had more years of experience, saw fewer patients, and had a higher prevalence of hypertension guideline awareness (p < 0.05)… Out of the 19 questions asked, physicians in private practice performed better in three, those in government practice also performed better in three, and the performance of the two group…							The guideline-aware (GA) physicians were younger than the guideline-unaware (GU) physicians (p < 0.05). ...Out of the 19 questions asked, the GA (guideline awared) PCPs performed better than the GU (guideline unawared) physicians in seven, the GU PCPs performed better than the GA physicians in two, and the two groups had a similar performance in the remaining 10 questions.....Only 26.4% of all re…
43	Introduction des sciences des sciences sociales sociales dans une expérience de formation professionnelle des médecins de campagne campagne au Mali	Van Dormael M.	2007	Mali	French	médecin de campagne	Research Article	case study	Evaluer l'introduction des sciences sociale dans la formation des médecins de campagne				Formation mise en oeuvre par Sant Santé Sud et l l’AMC: appui mat AMC: matériel riel à l’installation, installation, formation, suivi, vie associative de l l’AMC, formation continue interne AMC, à l’AMC AMC…Besoins en formation estimés à partir des fonction du MC, de la nécessité de compétences en communication et de la nécessité d'une socialisation priofessionnelle aidant à passer de la culture …				fonctions du m médecin de campagne: Clinicien . Organis . Organisateur d d’une structure de soins . Acteur dans un syst système de soins o
44	Prise en charge des hypertendus dans la ville de Cotonou (Bénin) en 2011: connaissances attitudes et pratiques des médecins généralistes	Houenassi M D	2016	Benin	French	médecin généraliste	Research Article	cross-sectional study	évaluer les connaissances, attitudes et pratiques des médecins généralistes sur la prise en charge de l’hypertension artérielle à Cotonou en 2011.	trois centres publiques, trois centres privés et deux centres confessionnels. Les									Aucun médecin ne mesurait le tour de taille des patients. Aucun médecin généraliste n’évaluait le niveau de cardiovasculaire global des patients avant la mise sous traitement antihypertenseur.					(Note: faible connaissance concernant l'HTA) : Près de la moitié des généralistes (48.8%) ne connaissaient pas la définition exacte de l’HTA et 14 (34.1%) ne pouvaient pas donner les seuils de pression artérielle systolique (PAS) et de pression artérielle diastolique définissant l’HTA. Seulement 25 généralistes (61.0%) pouvaient décrire les conditions de mesure de la pression artérielle. Presque …						Ville de Cotonou
45	Prescription des benzodiazépines par les médecins généralistes du privé à Dakar : Enquête sur les connaissances et les attitudes	Dièye A M	2007	Senegal	French	médecin généraliste	Research Article	cross-sectional study	étude était d’évaluer les connaissances et attitudes des médecins généralistes du privé, par rapport à la prescription des benzodiazépines, en vue de proposer, éventuellement, des recommandations visant à rationaliser l’utilisation de ces médicaments au Sénégal.						Les résultats de l’enquête montraient que 70,9 % des prescripteurs pensent que leur niveau de formation sur les BZD est faible contre 29,1 % qui disent avoir reçu une bonne formation					Pour les critères de choix des molécules, les raisons principales sont l’habitude (28,5 %), le fait, pour une molécule, de présenter moins d’effets secondaires (20,6 %), le fait, pour une molécule, d’être ancienne et bien connue (19,4 %) et le coût réduit (18,2 %). Nous avons trouvé pratiquement les mêmes raisons chez les médecins du public.[14] Nous constatons que le coût réduit n’occupe que la …				(faible maîtrise des popriétés des BZD) Parmi les propriétés des BZD, la propriété anxiolytique était la plus connue par les médecins (74,5 %) suivie de la propriété myorelaxante (41,8 %) [Figure 1]. Seuls 27,3 % des médecins connaîtraient la propriété hypnotique des BZD. La propriété amnésiante était la moins connue (5,5 %)..Pratiquement 17 % des médecins (16,4 %) ignoraient l’existence d’une du…						L’étude s’est déroulée dans la région de Dakar sur une période de 5 mois allant de mars 2005 à juillet 2005.
46	Prescription des médecins dans une diarrhée aiguë du nourrisson à Antananarivo, Madagascar	Ravelomanana L.	2018	Madagascar	French	médecin généraliste	Research Article	cross-sectional study	L’objectif de cette e´tude est de de´crire la conduite pratique des me´decins devant une diarrhe´e aigue¨ et d’e´valuer leur suivi des recommanda tions de l’OMS.						Quatre-vingt-quinze pour cent des me´decins avaient rec¸u une formation sur la diarrhe´e au cours des deux dernie`res anne´es. Les sources d'info chez les MG étaient par ordre de fréquence les formations PCIME, les EPU/videoconference et ateliers, les cours magistraux, internet et les échanges informels intra hospitaliers			Prise en charge de diarrhée aigüe chez l'enfant						73,5% des MG ont prescrits les SRO (bon t3), 85,7% des anti-diarrhéiques (pas bon T3) 50,5% des antibiotiques, seulement 10% le zinc (pas bon). "illustre la pratique des prescripteurs. La majorite´ des me´decins re´pondants (86,4 %) prescrivaient des anti-diarrhe´iques tandis que la prescription de zinc e´tait rare (9,6 %). Un quart des me´decins interroge´s ne prescrivait pas de fac¸on syste´mat…						Il s’agit d’une e´tude transversale descriptive qui s’est de´roule´e du 19 mars au 21 avril 2012 dans la ville d’Antananarivo, capitale de Madagascar.
47	La délégation des tâches à l'ère de la e-santé pour soutenir les interventions communautaires en santé maternelle et infantile : leçons apprises du projet PACT-Denbaya	Bagayoko C.O.	2017	Mali	French	médecin généraliste	Research Article	Action-research	contribuer a` l’e´quite´ d’acce`s aux soins de qualite´ pour la me`re, le nouveau-ne´ et l’enfant dans les communaute´s rurales a` travers la de´le´gation des taˆches en gyne´co-obste´trique et en pe´diatrie soutenue par la te´le´-expertise me´dicale.						(ici aussi pas de plan de formation précis de la part des autorités mais plutôt une formation offerte dans le cadre d'un projet): La formation a e´t the´orique et pratique en situation re´elle. Elle est illustre´e par les figures 1 et 2. Elle a concerne´ les the´matiques suivantes : i) en pe´diatrie : soins essentiels du nouveau-ne´ ; re´animation du nouveau ne ´ et prise en charge du nourrisson …			Prise en charge des grosssesse puis Prise en charge des grossesse à risque après la formation							D’une fac¸on globale, tous les partici pants ont affirme´ qu’ils sont satisfaits de cette nouvelle manie`re de ge´rer les re´fe´rences graˆce a` la plateforme de te´le´-expertise et ont recommande´ l’extension de cette pratique aux autres centres de sante´.
48	Les médecins prestataires à la première ligne des soins dans la ville de Kisangani en République Démocratique du Congo : vers une typologie	Bosongo S.	2019	DR Congo	French	Médecin	Research Article	cross-sectional study	décrire les principaux types ou cas de figure des médecins prestataires à la première ligne des soins existant en milieu urbain dans la ville de Kisangani en RDC.	Ces FOSA ont des dénominations variées, les plus fréquentes étant centre de santé (43%) et centre médical (39%). Elles appartiennent en majorité au secteur privé indépendant (78%) dont les propriétaires sont pour la plus part les professionnels de santé, notamment les infirmiers (45%) et les médecins (38%). ... cinq cas de figure des médecins prestataires à la première ligne ont été identifiés ap…	C’est ainsi qu’on assiste depuis quelques années au phénomène croissant de prestation en première ligne de soins par des médecins, aussi bien dans le secteur public, confessionnel que privé lucratif (15). Cette réalité ne trouve aujourd’hui pas sa place dans les documents de politique de santé du pays, créant ainsi un déphasage de la réalité par rapport à la norme en vigueur qui ne prévoit pas la…	%). Si la majorité de ces FOSA (98%) collaborent avec l’administration des ZS à travers notamment le rapportage des données du Système National d’Information Sanitaire (et particulièrement celles relatives à la surveillance épidémiologique) et l’approvisionnement en médicaments de lutte contre le paludisme, la majorité des médecins qui y prestent (79%) ne sont pas reconnus par les ECZ comme étant…					2 types de médecins de première ligne ont été identifiés: le médecin hospitalier (roles: prestations cliniques, surtout curative, allant souvent au delà du paquet minimum d'activités,) et le médecin superviseur: prestrations cliniques preventives,curative et promotionnelle) mais vient surtout en renforcement aux infirmiers	Leurs prestations sont essentiellement curatives et marquées par les consultations curatives, les hospitalisations, la chirurgie majeure et la transfusion sanguine.	La majorité des FOSA en première ligne bénéficie des prestations des médecins à temps partiel. La double-prestation évoquée ci-haut en serait la cause. En absence des médecins, les infirmiers prennent la relève.	La tarification des soins se fait dans la plus part des FOSA par acte et les tarifs des médecins sont généralement supérieurs à ceux des infirmier… Le mode de tarification prédominant dans les FOSA médicalisées est la tarification par acte. C’est une situation générale à la majorité des FOSA au pays indépendamment de leur échelon de soins. Cependant, les FOSA médicalisées de première ligne se dis…							Le type médecin superviseur correspond à un des six rôles assignés aux MF en Afrique du Sud, à savoir « clinical outreach and support to primary care clinics and health centres » (16). Nous pensons que, théoriquement, ce modèle aurait un fort potentiel de renforcement de la ZS dans la mesure où il favorise le renforcement des capacités des infirmiers à la première ligne des soins par les supervis…			Selon l’annuaire national des ressources humaines pour la santé, le nombre des institutions académiques ayant une faculté de médecine est passé de 3 en 1990 à 105 en 2017 (10)…..Notre étude s’est déroulée dans les deux ZS de Makiso-Kisangani et de Tshopo situées dans la ville de Kisangani, Chef-lieu de la Province de la Tshopo au Nord-Est de la RDC.	Cinquante et trois (53) de ces FOSA (soit 60%) bénéficiaient des prestations d’au moins un médecin parmi lesquelles 51 (92,3%) ont consenti à l’étude….(25/51médecins prestataires à la première ligne sont du secteur public qui se livrent au double emploi : public à l’hôpital ou dans l’administration sanitaire et privé à la première ligne (25/51).....Primo, la formation (théorique et pratique) des …
49	The self-reported learning needs of primary care doctors in South Africa: a descriptive survey	Malan Z.	2015	South Africa	English	medical officer, general practitionner	Research Article	cross-sectional study	evaluate the learning needs of primary care doctors, in the private and public sectors, across the country, in terms of their awareness of essential guidelines, ability to perform the required clinical skills and confidence to engage with the envisaged scope of practice.		These GPs had either already contracted with or were considering contracting with the public sector to provide primary care and therefore were actively reflecting on their learning needs.		GPs were more likely to have another degree (MO 7 (9.0%) vs. GP 19 (22.6%) p = 0.018), but not a diploma (MO 16 (20.5%) vs. GP 26 (31.0%) p = 0.13).		All of the doctors had been trained in these clinical skills (those required from primary care doctors), but none of the doctors reported having taught these skills to others in the last year. Primary care doctors reported having performed the majority of the skills within the last year.....(20/30 scored 1.5–2.4), few were implemented in practice (6/30 scored between 2.5 and 3.4), and none felt a…		Table 1 provides details on the roles assigned to primary care doctors in SA. •Competent clinician (Using a bio-psycho-social approach to the assessment of the patient, Use a systematic, stepwise approach to solve ethical or professional dilemmas, Leading a meeting to critically reflect on deaths or significant adverse events in your practice) • Clinical governance (Improving the organisation of …	MOs were significantly more likely to have performed skills related to emergency care (e.g. femoral vein puncture, IV access in a child, insertion of an intra-osseous line, insert a urinary catheter, perform CPR, assess trauma, administer oxygen, insert a chest drain, measure the GCS), to have interpreted or performed their own investigations (e.g. radiographs, ECGs, pleural tap), to have used th…						(20/30 scored 1.5–2.4), few were implemented in practice (6/30 scored between 2.5 and 3.4), and none felt able to teach others about any of the guidelines…. here were some significant differences between MOs and GPs. MOs were significantly more aware of the Standard Treatment Guidelines for PHC, guidelines on TB, Integrated Management of Childhood Illness guidelines, and emergency guidelines on b…
50	Benzodiazepines prescription in Dakar: a study about prescribing habits and knowledge in general practitioners, neurologists and psychiatrists.	Dièye A M	2006	Senegal	English	Generalist	Research Article	cross-sectional study	to evaluate benzodiazepine prescription practice in order to make recommendations for their rational use. Our secondary aim was to investigate if general practitioners and specialists have the same approach in benzodiazepine prescription.						Doctors report a lack of good training about benzodiazepines. About 79% of them said that their training level is poor...Finally, all generalists (100%) said that their level of training on benzodiazepines is poor vs. 62% of specialists. The difference is significant (P < 0.05).									physicians did not use the proper benzodiazepine to treat insomnia. Also there is practically no difference in the approach on benzodiazepine prescription between specialists and general practitioners.....The most frequent use of prazepam in anxiety could be explained by the fact that it is a very well-known drug whose efficacy is known. But its use in first intention in insomnia is not pharmacol…
51	Development of a family physician impact assessment tool in the district health system of the Western Cape Province, South Africa.	Paiso KS	2014	South Africa	English	Family physician	Research Article	Mixed Methods	to develop a family physician impact evaluation tool to evaluate the perceived impact of family physicians on health system performance and clinical processes in district hospitals and primary care facilities in the Western Cape.								Most countries have insufficient resources to place family physicians in primary care as the first contact health worker and rely on nurse practitioners or clinical officers. ... In this context family physicians are important in terms of mentoring and capacity-building for the rest of the healthcare team and seeing more complicated patients. In addition family physicians are usually expected to …				The family physicians perceived impact in their role as leader and champion of COPC was significantly lower than their impact as a care provider (p < 0.001), consult ant (p = 0.001) and leader and champion of clinical gov ernance (p = 0.005). Their perceived impact as clinical trainer and supervisor was also significantly lower than their perceived impact as care provider (p = 0.018)....Two of th…			The family physicians perceived impact in their role as leader and champion of COPC was significantly lower than their impact as a care provider (p < 0.001), consult ant (p = 0.001) and leader and champion of clinical gov ernance (p = 0.005). Their perceived impact as clinical trainer and supervisor was also significantly lower than their perceived impact as care provider (p = 0.018)....Two of th…			Perceived impact of family physician : The mean scores for each of the roles (the i.e the 6 roles of the family physician) were all above 3.0 (out of 4). The results were as follows: Care provider = 3.5, Consultant = 3.4, Leader and champion of clinical governance = 3.4, Capacity builder = 3.3, Clinical trainer and supervisor = 3.2 and Leader and champion of COPC = 3.1. The scores suggest a moder…	The family physicians? perceived impact in their role as leader and champion of COPC was significantly lower than their impact as a care provider (p < 0.001), consult ant (p = 0.001) and leader and champion of clinical gov ernance (p = 0.005).
52	Key informants’ perspectives on development of family medicine training programs in Ethiopia	Gossa W.	Ethiopia	2016	English	Family physician	Research Article	Qualitative study	To assess key stakeholders’ perspectives on how to develop family medicine training programs in Ethiopia	Health centers and hospitals	Ethiopia’s Health Sector Development Plan IV for years 2011–2015 outlined the government’s priorities for health for achieving this goal. Among these priorities are development of human resources for health including increasing the number of physicians and enhancing postgraduate training programs. The recognized need for establishment of family medicine in Ethiopia emerged out of these overarchin…	At the national level, the Ministry of Health is very supportive of family medicine development in Ethiopia, is taking initiatives to help with recruitment of family medicine residents to the existing program, and is supporting establishment of new programs at Jimma and Gondar Universities. .... There is a strong support from the Ethiopian Federal Ministry of Health for expansion of family medici…	The first family medicine residency program was started in 2013 at the Addis Ababa University (AAU) in collabora- tion with the University of Toronto and the University of Wisconsin.....The Addis Ababa University family medicine program includes training in multiple hospitals around addis ababa and in a community health center		There is an increasing number of postgraduate training programs by the Ministry of Health including family medicine. However: There are limited opportunities forleadership and research training for current family medicine residents. There are limited finances to send residents for international conferences, and to invest in research and learning resource centers. There is also a limited availabil…	Limited human, ﬁnancial, and material resources as well as a limited infrastructure....The Federal Ministry of Health is helping in recruiting residents into family medicine.	Despite vision at the highest level about what family medicine would look like, family medicine’s roles are still evolving and still not clearly defined. However it's mentionned that Family medicine specialists will be able to bridge this gap in care provided by health extension workers, GPs, and other specialists. They will help improve access to both ﬁrst contact and specialty care.	The first family medicine residency program is successfully established.The Federal Ministry of Health is supporting expansion of family medicine to Jimma and Gondar Universities. Ethiopia’s health extension workers program is praised internationally and the envy of many African countries. There are new health centers that are being built around Addis Ababa with improved capacity for diagnosis an…	Family medicine as a specialty is not well understood by the medical community.There is a risk that other specialists, GPs, and health extension workers will perceive family medicine specialists as competitors with their own work and viability. It is difﬁcult to gain strong buy-in from other specialists, general practitioners (GPs), and health extension workers. There is support from core special…	Excessive demand for subspecialty care limiting access for those who really need such care	In the current model, the majority of patients are referred to tertiary care centers.	There is a high need for comprehensive primary care that family medicine can provide. In the current model, the primary health centers are staffed only by health officers, nurses, and nurse midwives but not doctors. The majority of patients are referred to tertiary care centers.	At the institutional level, there is a strong support for family medicine at AAU. AAU has strong collaborative international partners from North America. Collaboration between AAU, University of Toronto, and University of Wisconsin faculty was instrumental in the planning and implementation of the AAU family medicine program	There is a high need for quality primary care that family medicine can provide; The expansion of family medicine will move the country one step closer to realizing a comprehensive, quality, and equitable primary health care for all.		Family medicine leaders in Ethiopia now are other specialists who have heard and/or learned about family medicine but have not had frst-hand experience as family medicine specialists. Currently, there is no family medicine experience at the undergraduate level.	There is a gap between primary care provided by GPs, health offcers, and health extension workers and other specialty care that family medicine specialty can fll. Due to their broad training and adaptability, family medicine specialists can play a critical role in transforming the country’s health care.	Jimma University has >30 years of community engagement experience positioning it well for future development of family medicine residency program.		Family medicine has recently been recognized through national policy as one potential contributor in addressing Ethiopia’s health care challenges. Family medicine is a new specialty in Ethiopia emerging in the context of family medicine development in Sub-Saharan Africa. The government has made a priority to strengthen the primary health care system, and family medicine is at the center of this g…	Ethiopia has successfully established its first family medicine residency program and now has its own home-trained family medicine specialists with the first class graduation in January of 2016... There is support for the Addis Ababa University family medicine program from international partners from the University of Toronto, the University of Wisconsin, and the Medical education Partnership ini…
53	Evolution of Family Medicine in Kenya (1990s to date): a case study	Chege PM	2016	Kenya	English	Family doctors	Research Article	Case study	To summarises the major steps in the evolution of FM in Kenya. It describes enabling factors, and also highlights barriers that may be hindering the progress that was projected.	Public health services; Outpatient clinic		College of Family Medicine (COFAMED) was formed; Moi University accepts to host the FM programme COFAMED; changes name to INFAMED; Stakeholders meeting on curriculum development included representatives INFAMED, CHAK, Ministry of Health, Kenya Medical, Practitioners and Dentists Board (MP&DB), Moi University and Maastricht University; INFAMED and Moi University identify three mission hospitals an…	Family Medicine training	Lack of Family Medicine courses on the undergraduate curricula.	It was agreed that FM mainly expatriate graduate trained generalist doctors should find ways of training Kenyan doctors to work as colleagues at that level. As well, Government scholarships for post-medical school training seemto favour the conventional specialties		Not clearly defined. But in 1998, during a CHAK stakeholders’ meeting in Nairobi, the members observed that the expatriate family doctors in the CHAK hospitals were playing a very crucial role in the delivery of outpatient and inpatient care that included medical and emergency surgical services that was estimated at about 40% of all health services in rural Kenya.	Family doctors work on hospitals in which they run outpatient clinics, conduct teaching ward rounds as ‘attending physicians’ and perform significant major emergency general and reproductive health surgery place them in positions of consultants.	Medical school faculty members from different specialist backgrounds in most cases have tended to look down on the family doctor and view them as intruders to the specialties. The other members of academia (schools that teach non-healthrelated courses in the universities) have difficulty telling the difference between the disciplines.								The policy-makers in areas where the family doctors have been posted have reported these graduate trained generalists as ‘the wonder doctors’ who demonstrate unique all-round competencies and general population place them in positions of consultants.				Poor appreciation of the role of the family doctor within the health delivery system.
54	Exploring the key principles of Family Medicine in sub Saharan Africa international Delphi consensus process	Mash R.	2008	South Africa, Democratic Republic of the Congo, Uganda, Kenya and Tanzania	English	family physician	Research Article	Delphi study	To explore what the most relevant principles of Family Medicine are in this sub-Saharan African context and to contribute to a working definition of Family Medicine for the region.	Clinic or health centre, the district or rural hospital			The need for post-graduate education in Family Medicine was strongly supported and goes against the belief that the undergraduate degree is or should be sufficient to train a Family Physician...The skills requirement is extensive and the panel feels that these skills should also be tailored to local needs, resources and the availability of other specialists	All eight medical schools have functioning departments of Family Medicine with both undergraduate and postgraduate training programmes.			A large first-round consensus on the leadership role that Family Medicine can play in clinical governance, inter-sectoral collaboration, community involvement and organising the district health system.The family physician was not seen as restricted to the district hospital, however, but as having responsibilities for the whole district, which included working at the primary care level and contrib…	The scope of primary care practice would be expected to demonstrate the most variation due to regional differences in the burden of disease and what has to be managed at the primary care level.	Clinical teamwork is one of the complexc and direct challenge facing family physicians in Africa. The study points towards the need for greater dialogue and synergy between the training of family physicians, clinical nurse practitioners and mid-level health workers, if indeed they share the same core values, principles and clinical context.	Accessibility to a specific practitioner, both during and after hours, was ranked lowest, although the general principle of accessibility to care and removal of barriers was moderately ranked. This may also reflect the reality that access to first-contact care is an issue for primary care nurses and mid-level health workers, more than for family physicians.	African Family Medicine, in line with international Family Medicine, ranked the holistic nature of care highly, particularly the contextual dimension and the centrality of the person (not the disease). The importance of the doctor-patient relationship was also reinforced along with its key characteristics of collaboration, participation, trust, good communication and confidentiality. However, the…	Comprehensive care dealing with all age groups, sexes and reasons for encounter with specific competence to deal fully with all the common problems and family-centred care were ranked highly by African Family Medicine. The emphasis on mastery of complexity, were not ranked highly by the panel of experts.	Coordination of care was also ranked low, probably because it was seen as being of theoretical relevance only at this time		Longitudinal care (or continuity) by a specific practitioner with a patient was not seen as a goal. The emphasis on intimate doctor-patient relationships over time, were not ranked highly by the panel of experts. While home visiting is an important feature of Family Medicine in other countries, it was ranked as of low importance in an African context.			Community-orientated primary care was valued highly in the first-round results and then was placed just within the top half of the ranking. The panel clearly saw this as a principle to which Family Medicine should aspire, even though it is not currently practised.	From studies performed in developed countries,six core characteristics that are clearly linked to better health outcomes were identified: first contact care, longitudinal care, comprehensive care, coordination of care, family-centred care and community orientation.	A definition of African family medicine would enable better understanding of and advocacy for the role of family medicine with government ministries, universities, health districts and the public....Many countries, for instance the Democratic Republic of the Congo, are emerging from conflict and need to rebuild infrastructure. They also face limited resources	The emphasis on fostering personal growth was not ranked highly by the panel of experts.
55	The bird’s-eye perspective: how do district health managers experience the impact of family physicians within the South African district health system? A qualitative study	Von Pressentin KB	2017	South Africa	English	Family physician	Research Article	Qualitative study	To evaluate the impact of FPs within the DHS of South Africa from the perspective of the district managers in the following three domains: health system performance, clinical processes and health outcomes	This study was conducted in the DHS of the South African public health sector in seven of the country’s nine provinces according		The African continent’s academic leadership have engaged with a number of processes to obtain consensus on the roles and contributions of FPs, and advocate for their training and deployment within the evolving healthcare landscape. In South Africa, the specialty was officially recognised by the Health Professions Council in 2007	The majority of primary care doctors working in both private and public sectors do not have a postgraduate qualification in family medicine....Development of accredited postgraduate training according to a set of nationally agreed unit standards and learning outcomes			Some DMs mentioned examples of how the presence of students benefited the DHS, such as university-built infrastructure. Among constraints on the FP’s ability to function successfully were a restrictive managerial and/or policy environment (such as budgetary constraints, role confusion and inefficient support structures).	Six key roles of FPs: care provider, consultant, capacity builder, clinical trainer, clinical governance leader and champion of community-oriented primary care (COPC).	FPs engaged with these clinical processes by creating competent multidisciplinary teams, performing applied research and audits, and developing locally relevant clinical governance activities...DMs 'districts managers) mentioned various healthcare worker categories that benefited from the in-service training and capacity-building efforts of the FPs, including nurses, doctors, nursing and medical …	Various healthcare worker categories appreciated the supporting role of FPs as consultants, supervisors and mentors to other members of the PHC team (nurses, doctors, GPs and foreign qualified doctors). But some DMs reported on the uncertainty among existing doctors in the DHS on how the FPs will be able to complement the existing service.	FPs improved the flow of patients through the emergency centre of the district hospital to either the inpatient wards or the primary care platform.	The DMs in the wider South African setting were in agreement with the previously published benefits of FPs to strengthening clinical service delivery across the spectrum of the quadruple disease burden.30,31 These benefits were ascribed to the effect of the six FP roles, which allowed the FP to have direct and indirect effects on patient interactions within the context of the DHS healthcare team.	Most DMs felt that FPs enabled better access to a comprehensive package of care at the appropriate level. This was achieved both directly, by providing care requiring a more advanced skills set closer to the community, and indirectly, by ensuring that appropriately capacitated healthcare workers were available at the primary care coalface.	District Managers thought that FPs ensured more appropriate referrals to specialist care and therefore improved the coordination of care between different levels of the health system.	Some of the DMs were able to indicate specific areas where FPs were making a perceived impact, specifically in maternal health (reduction in Caesarean rate) and primary health care (better access to a more comprehensive service)...The FPs’ training as expert generalists across 10 clinical domains enables them to care for the majority of health problems encountered in the DHS.8 DMs appreciated the…	Continuity of care was not specifically mentioned by DMs in this study and FPs do not appear to be affecting this important dimension of effective primary care.	The DMs acknowledged that the health outcomes of the community will be ‘a much more long term thing’, as ‘there are just not enough’ FPs. ....DMs appreciated the fact that the supply of FPs within the DHS was still too low to make a measurable impact and that more time is required to appreciate the full impact of their integration into the healthcare system. This is in keeping with the findings o…	Interviews with DMs confirmed a number of benefits of FPs to the health system in South Africa: their ability to increase access to a more comprehensive and coordinated health service, to improve clinical care, to capacitate the healthcare team and facilitate clinical governance activities. However, FPs who were seen to be ‘at the mercy of the system’ were those lacking leadership skills and not …	The role of FPs within district hospitals and at district level as members of the district clinical specialist teams (DCST) is clearer than their contributions to primary care and community-based services, which remains less well defined includingTheir contributions to developing COPC( community-oriented primary care )		Additional constraints on the FP’s ability to function successfully were high turnover or shortage of staff, specifically other doctors (MOs) to address the clinical workload, as well as a restrictive managerial and/or policy environment (such as budgetary constraints, role confusion and inefficient support structures). Role clarification and support were identified as enabling factors. Some DMs …	DMs also appreciated the fact that the supply of FPs within the DHS was still too low to make a measurable impact and that more time is required to appreciate the full impact of their integration into the healthcare system.
56	The Delivery and Quality of Sexually Transmitted Infections Treatment by Private General Practitioners in Windhoek Namibia	Iipinge S. N.	2012	Namibia	English	General practitioner	Research Article	cross-sectional study	to investigate the quality of Sexually Transmitted Infections (STI) treatment and control by the private sector in Namibia.	private General Practitioners	Some private general practitioners expressed their concerns that private general practitioners in Namibia are left alone without having a watchful eye controlling their practices. ...Furthermore, the policy with regard to granting permission for one to practice privately need to be revised so that those going private should have enough experience and skills in working all alone.		54% of GP respondants have post-graduate graduation: the majority has done a diploma in anesthetic, a few has master in public health and or a diploma in management		Continuous Medical Education is required from each professional to attend as stipulated in the Medical and Dental Act No of 2004. This is so important to ensure that private general practitioners are up to date with new development in their professions. However, it was observed that 92% (n=46) of the PGPs surveyed attended less than 20 sessions by the time of the study. The PGP with the highest C…	From observation, no condoms are available in consulting rooms despite that the Ministry of Health and Social Services provide male condoms free of charge in Namibia.			The majority (54%) of the private general private general practitioners is mostly working alone; individual doctors in competition with each other as there is little opportunities to bring them together to share experience and to develop solutions to problems; little history of public-private sector interactions other than passive referral of case from private practitioners to public hospitals; r…	Practices of private general practitioners interviewed were open for an average of at least 6 days per week which increase the accessibility and availability of STI services for those using the services of the private general practitioners in Windhoek....In general it appears that when you have a medical aid, you are likely to be investigated compared to those patients without a medical aid....Mo…	The private general practitioners do not allocate enough time to discuss conditions with their patients so that the patients can be empowered to protect themselves from becoming re-infected. .. It is worth noting that the education material available is mainly for the private general practitioners´ references and not for patients to read while waiting for their turn. Such educational materials ar…		The majority 54% (n=27) of private general practitioners work alone rather than in group practice. Some private general practitioners expressed their concerns that private general practitioners in Namibia are left alone without having a watchful eye controlling their practices. Some stated that it is hard to know what your fellow colleagues are doing even if one wonders what quality of services t…	In general, patient are not given quality care because not all private general practitioners have time to do investigations, counseling, give condoms and to notify the partners of those with urethral discharge looking for treatment...It is worth noting that private general practitioners prescribe different dosages for different duration for the same drugs indicated in the figures above irrespecti…						Namibia has experienced a heavy STI burden that ranks 8th among all hospital consultations. Syndromic management was introduced in 1995 as an intervention for STI control. However, due to lack of human resources and capacity, implementation is not smooth as anticipated. A crucial aspect of STI control; training and supervision of all health workers rendering STI services was and is still weak. Af…	A physician whose practice consists of providing ongoing care, covering a variety of medical problems in patients of all ages, often including referral to appropriate specialists. Also called the family doctor, the GP is furthermore defined as a doctor who is trained in general medicine and who treats patients in a local community rather than in a hospital .
57	Confidence in Procedural Skills before and after a Two-YearMaster’s Programme in Family Medicine in Gezira State, Sudan	Mohamed K. G.	2017	Sudan	English	Family physician	Research Article	before and after study	to assess in a “beforeand- after” design the candidates’ self-assessed confidence in performing both cognitive and psychomotor clinical skills included in the GFMP curriculum.	The health centres inboth urban and rural areas			the Gezira Family Medicine Project (GFMP) was planned . The GFMP master’s curriculum was developed at the Faculty of Medicine, University of Gezira, by a committee including family physicians and representatives from the other disciplines (departments); national family medicine experts from other universities were also invited. The content of the curriculum took into consideration the national, r…					The trainees of the GFMP were allocated to the health centres in both urban and rural areas.The GFMP curriculum aimed to train them to present both curative and preventive care in a continuous comprehensive manner. An “in-service” training programme is used at the GFMP. One day per week, the candidates visited one of the three major hospitals in Gezira (according to their location). Here, the can…						Further research is needed to measure the impact of the family physicians’ training on the health system and patient care.		Further research is needed to measure the impact of the family physicians’ training on the health system and patient care.				The Gezira Family Medicine Project (GFMP) Gezirastate of Sudan had 115 medical officers (graduated doctors without postgraduate training) and no family medicine specialist at the start of 2010, reflecting a ratio of primary health care doctors to population of about 1:32,000. To bridge this huge gap, the Gezira Family Medicine Project (GFMP) was planned. The trainees of the GFMP were allocated to…	The trainees themselves perceived general progress in clinical skills competencies, according to their self-evaluation feedback. Interdisciplinary and gender variations were detected. The interdisciplinary variation in candidates’ baseline skills (before the master’s programme) can be attributed to the inadequacies in some undergraduate curriculum designs, which include giving relatively low weig…
58	Perspectives on key principles of generalist medical practice in public service in sub-saharan africa: a qualitative study	Reid S	2011	South Africa, Lesotho, Botswana, Swaziland, Kenya, Uganda, Rwanda and Ghana.	English	medical officer	Research Article	Qualitative study	to explore the scope of practice, perceived roles and emergent principles of generalist medical practice in Africa.			. Experienced medical officers requested recognition of their experience.	This perspective of established and experienced generalist doctors who have not had formal training in Family Medicine, on their role in their health systems...		Ongoing learning was seen as driven by need, and this was seen to attract young doctors. Professional development was seen as self-directed: ’its all up to you’. Learning was usually in the mode of supervised practice with colleagues, but there were also formal courses and lectures.	The general lack of resources to cope with the burden of illness in Africa; This related to the shortage of qualified staff, and lack of equipment as well as medication, and the resultant work overload of the few who do fill the posts.	If the findings are compared with the profile of the ‘five-star’ family doctor promoted by WONCA and the WHO [22] there is real-life synergy with the roles of care-provider, decision-maker, communicator and manager, but a lack of substance to the role of community leader. Even within these roles some aspects are poorly developed such as continuity of care and health promotion at a community level…	Referral of patients to higher levels of care was a huge challenge, and required practitioners to constantly upgrade their skills, as they were often forced to deal with clinical problems beyond their comfort zones.		Access to care was not mentioned and this is probably because the workload is already experienced as high and there is little community-orientated thinking...The rural context of many of the respondents had both negative and positive aspects-although there were many frustrations, some respondents found satisfaction from working in under-served areas: ’working in a small rural place I get a lot of…	Despite the difficult circumstances, the results showed a surprisingly high level of emphasis on patient-centredness and a holistic understanding of the patient: Relationships with their patients were seen as paramount, and they therefore placed high importance on relational skills. They were also quite aware of the social, economic, psychological and cultural issues that impact on a patient’s il…	of referring patients to the next level of care. Secondly they need to be competent across a wide range of clinical disciplines and procedural skills at the level of the district hospital and clinic, in both chronic and emergency care	Generalist doctors (GD) recognize their role in terms of co-ordination of care within the facility and the need for teamwork as well as appropriate substitution of primary care providers such as clinical nurse practitioners and mid-level health workers as the first contact	GDs are concerned with the quality and efficiency of care as part of their managerial role.	Aspect poorly developed: However, GDs are concerned for improving continuity of care.			Little community-orientated thinking: Most generalists affirmed in theory that community health was important and a few had been involved with outreach clinics or education to community groups. However, few, if any, of our respondents were actively involved with community health.	There is an assumption in the literature, often unstated, that Family Medicine worldwide is the same as Primary Care [13], and that characteristics such as first contact care and longitudinal ongoing care will be core to Family Medicine anywhere [14]. While we agree that ‘a strong primary health care system is essential to provide effective and efficient health care in both resource-rich and in r…	Furthermore, many countries in Sub-Saharan Africa rely on district hospitals run by generalists to bring hospital care close to the community. First contact care in the public service is usually provided by a nurse or midlevel worker and not a doctor....Generalist doctors in sub-Saharan Africa firstly need to cope with a context that is characterized by traditional health beliefs, resource constr…	This project was based on a network of established and developing academic departments of Family Medicine in sub-Saharan Africa, which had already been created. This network has been formed over the past 9 years with several VLIR Interuniversity Collaboration projects financed by the Belgian government through ICHO and the Primafamed Project [17] financed by the European Union through Edulink [18…
59	The Influence of Family Physicians Within the South African District Health System: A Cross-Sectional Study	Von Pressentin KB	2018	South Africa	English	Family physician	Research Article	cross-sectional study	to evaluate the influence of family physicians on the South African district health system.	Public: District hospitals and community health centers (each being with and without family physicians)		A national position paper argues that family physicians should be expert generalists placed throughout the district health system,2 which includes district hospitals, community health centers, and primary health care clinics within subdistricts. Appointment of family physicians to public-sector posts across the country’s 9 provinces has occurred in a heterogeneous fashion, however. The variation …	Although South Africa has had informal vocational training in family medicine for almost 35 years, the discipline was only formally registered in 2007, and new family physicians began graduating from the 4-year full-time residency training program only in 2011.2,18,19		In the district hospitals, the availability of essential services across the clinical domains was higher in the group of facilities with family physicians, with the availability of key pediatric services differing significantly (mean, 85.0% vs 69.2%; P = .02)		Family physicians are trained to fulfill 6 key roles: a competent clinician, a consultant and a capacity builder to the health care team, a leader of clinical governance, a supporter of community-orientated primary care, and a clinical trainer.			In Community health centers, acces to care did not differ significantly between groups ( 2.52 vs. 2.48 P=. 90)	Data from community health centers, which deliver primary care, showed that mean score for Cultural competency (care that honors and respects the beliefs, interpersonal styles, attitudes, and behaviors of people as they influence health) did not differ significantly between groups (3.24 vs 3.52; P=.13 ) Data from district hospitals showed that facilities with family physicians generally had highe…	In community health centers, which deliver primary care, data showed that showed that mean score did not differ significantly between groups for services available ( 3.16 vs 3.32; P= .31) and for services provided (3.15 vs 3.33; P=.41). Data from district hospitals showed that facilities with family physicians generally had higher scores for measures of health system performance and clinical care.	Data from community health centers, which deliver primary care, showed that facilities with family physicians had significantly poorer mean score for coordination of care (3,05 vs 3,51 ; P=. 02). Data from district hospitals showed that facilities with family physicians generally had higher scores for measures of health system performance and clinical care.	Distict hospitals: The score for Domain 2 of the National Core Standards (which measures aspects of patient safety, clinical governance, and clinical care) was higher for the group with family physicians, but not significantly so; however, only 19 out of 30 district hospital facilities had completed this tool. The child health findings (specifically, the number of modifiable factors identified pe…	In the community health centers, however, the findings from the primary care assessment tool (as perceived by users of primary care, Table 4) favored the group of facilities without family physicians, reaching statistical significance in 2 domains: continuity of care (2.79 vs 3.03; P = .03) and coordination of care (3.05 vs 3.51; P = .02). The generalized linear model for the continuity domain wa…	Similarly, there were no significant differences in indicators measured by the chronic disease management audit tool...Findings from the Perinatal Problem Identification Program (which focuses on perinatal, stillbirth, and neonatal mortality rates) favored the facilities with family physicians too, albeit not significantly	These findings for continuity of care were also affirmed by the managers of primary care (mean difference, 0.25; 95% CI of 0.03-0.50; P = .027). The other domains as measured by the provider and manager components of the primary care assessment tool did not differ significantly between groups. Similarly, there were no significant differences in indicators measured by the chronic disease managemen…	For Community orientation (care that is delivered in the context of the community), Community health centers which deliver primary care, mean score did not differ significantly between groups (2.83 vs 2.63; P= .34).	Person-centeredness, continuity, and coordination of care	Evidence of the influence of family physicians on health care is required to assist managers and policy makers with human resource planning in Africa. The international argument for family physicians derives mainly from research in high-income countries.	In this study, having family physicians on staff was associated with better indicators of performance and processes in district hospitals but not in community health centers. It is possible that family physicians, in community health centers, were deployed where the need was greatest, as suggested by data showing that facilities with family physicians have a higher average workload and are predis…
60	The performance of different models of primary care provision in Southern Africa	Mills A	2004	South Africa	English	General practitioner	Research Article	Mixed Methods	To examine the performance of different models of PC provision, in order to identify their strengths and weaknesses from the perspective of a government wishing to develop an overall strategy for improving PC provision.	Publics clinics and privately owned Primary Care (PC) services in South Africa	In 1995, a Committee of Inquiry recommended contracting with accredited private GP practices to provide comprehensive PC for a defined population, but this has yet to be implemented.				Probable lack of opprtuniies for continuing medical education	In term of physical environment, contracted GPs low scores reflected a lack of investisment in term of space, building maintenance, and availability of toilets and equipment. Practices were often cramped, in a poor state of repair and lacking disabled access. The company contract clinics in contrast were well equipped, furnished and maintained, and their staff were operating under less pressure. …				Starting with the demand side, and the characteristics of users, the clinic chain and IPA were seeing fewer, and less poor, service users than the public sector or contracted GP models. These service users were also more powerful in that they could readily switch to another provider. These models had higher levels of patient acceptability, and shorter waiting and longer consultation times. Where …		No private sector provider was offering more than 75% of what the government considered essential services and none could show a copy of the EDL. Services typically not offered were antenatal care and immunisation, as well as more specialised services such as physiotherapy and social work. In the case of contracted GPs, this was because such service provision was done by adjacent public clinics. …		Consultation times were short overall, with contracted GPs the shortest and the IPA model, clinic chain and small public clinics the longest. Structural quality scores revealed considerable differences. Amongst private providers there was a considerable range, with both the best and the worst structural scores (company contract and contracted GPs respectively)....No model involving private provid…	Results on the continuity and quality of care for chronic conditions were mixed for all providers, and it is likely that charges were an important deterrent to use for the clinic chain...Care of chronic conditions reflected a different pattern. Here, the clinic chain scored markedly below the other models, notably on continuity of care. It gave adequate treatment (or treatment in line with other …		Views on the attitudes and competence of public service providers ranged across the spectrum from excellent to unacceptable. Contracted GPs and the public sector (large clinics) were most criticised with frequent mention of waking early to get to a facility, and waiting until afternoon only to be told to go home and return next day. The longer measured waiting times of these models support these …				Whether private providers can deliver services of higher quality at a cost comparable to public sector delivery is the crux of debates around contracting out services. In this study, two of the private sector models examined were delivering services at comparable cost to the public sector—the contracted GP model and the clinic chain. However, the two other private sector models were delivering se…
61	A scoping review on family medicine in sub-Saharan Africa: practice, positioning and impact in African health care systems	Flinkenflögel M	2020	SSA	English	Family physician	Litterature review	Scoping review	To describe the current status of FM in SSA and to map existing evidence of its strengths, weaknesses, effectiveness and impact, and to identify knowledge gaps.	In most settings, FPs are placed in district hospitals and work from there with PHC teams. FM is continuously adapting to the changes in the HS, burden of disease and the local needs.	In many countries FM is still in its early stages of development and there is little opportunity to assess strengths and weaknesses at scale [67]. However, policymakers, funders and other disciplines require more evidence to shift to a more positive attitude [5]. Roles and responsibilities of FPs are not always clear, neither is their exact place in HS, leading to difficulties with incorporating …	Before evidence can be demonstrated, there is a strong need for advocacy to get the discipline to the attention of policymakers and future health care leaders, in order to create the necessary critical mass of FPs in the health systems. Proof that high level commitment is possible has been shown in Sudan, where 2 years after implementation of the programme 207 FPs graduated and were deployed to h…	FM training in SSA includes extended procedural skills especially for life-threatening medical, obstetric and surgical conditions in low-resource settings [32, 49].			A continuous challenge around the continent is training sufficient FPs to show a significant impact on health outcomes [57]. Key stakeholders can sustain or sink the development of a programme and support is context dependent. While in several countries, such as South Africa, Nigeria, Kenya, Ethiopia and Ghana, it appears that decision makers find value in FM, other stakeholders (Table 10) have d…	In an African context, the family physician is a clinical leader and consultant in the primary health care team, ensuring primary, continuing, comprehensive, holistic and personalised care of high quality to individuals, families and communities (Rustenburg statement of consensus on family medicine in Africa) Implementation of the discipline and the roles and responsibilities of family physicians…	The findings were numerous and depended on the different settings in SSA...In most settings, FPs are placed in district hospitals and work from there with PHC teams. FM is continuously adapting to the changes in the HS, burden of disease and the local needs... They are placed between non-physician primary care providers (such as nurses in the health centres) and specialist physicians at higher le…	The family physician's role requires close collaboration and teamwork with other members of the primary health care team, especially in the light of specific challenges, such as the insufficient numbers of health care workers; Cultural competency in relation to language, gender, traditions and religious beliefs: is an essential attribute;... they must remain competent across a broad scope of prac…	They also have been able to broaden the scope of practice as they received a comprehensive training, covering biomedical, psychological and social issues. As a result of the improved quality and scope of practice, FPs may have impacted on referral rates and enabled more patients to be managed in the district, saving money at other levels [31]. This also saved patients time and money, as previousl…			An additional study found evidence that FPs were making a significant impact at district hospitals, particularly in child health care [65]. Surprisingly, this same study found that community health centers without FPs had better continuity and coordination of care, although this might be due to the confounder that FPs were placed at larger centers with a higher workload [65].	Evidence of effectiveness and impact is still limited as the discipline is reasonably young in SSA with low numbers of FPs. .. As a result of the improved quality and scope of practice, FPs may have impacted on referral rates and enabled more patients to be managed in the district, saving money at other levels [31]....An additional study found evidence that FPs were making a significant impact at…	An additional study found evidence that FPs were making a significant impact at district hospitals, particularly in child health care [65]. Surprisingly, this same study found that community health centers without FPs had better continuity and coordination of care, although this might be due to the confounder that FPs were placed at larger centers with a higher workload [65].	Evidence of effectiveness and impact is still limited as the discipline is reasonably young in SSA with low numbers of FPs. However,There is a clear perception among co-workers that FPs in South Africa are making an impact on quality of care and population health status....There was no correlation between FP supply and routinely collected district health indicators as numbers of FPs were still ve…	There is a clear perception among co-workers that FPs in South Africa are making an impact on quality of care and population health status [62]. In instances where FPs have functioned well, the PHC team has begun to function more coherently [62]. Reflections from district managers suggest that FPs make a significant impact on the quality of clinical processes and health system performance [63]...…	The FP’s niche is often said to be in the community, but they are usually placed at other levels of care due to low numbers of human resources for health	The family physician in Africa operates according to the principles of comprehensive person-centred care, with a family and community orientation, responding to undifferentiated illness and acting as a consultant to the primary health care team... some principles are common to FM worldwide:Relevance,accessibility, improved equity, comprehensiveness, personcentred care, cost-effectiveness, quality…	Family medicine (FM) is a relatively new discipline in sub-Saharan Africa (SSA), still struggling to find its place in the African health systems. The aim of this review was to describe the current status of FM in SSA and to map existing evidence of its strengths, weaknesses, effectiveness and impact, and to identify knowledge gaps...provided. ... There is no single model for FM. Each country had…	Medical doctors (MDs) without further specialization have received different terms in the African setting, such as medical officer in South Africa, general practitioner in Rwanda, medical doctor in Kenya. Wherever needed, we decided to refer to doctors without further training as MDs. General practitioners (GPs) - in Nigeria are seen as family physicians (with further specialization), similar as …
62	Roles and challenges of family physicians in Uganda: A qualitative study	Besigye I. K.	2019	Uganda	English	Family physician	Research Article	Qualitative study	To explore the roles of Ugandan FPs and the challenges they face.	Public and private healthcare systems including non-governmental organisations and in all geographical regions	Some participants attributed this lack of knowledge to the health system and regulatory bodies not properly positioning FM within health systems: ‘When it comes to even the regulatory bodies, they don’t appreciate for example in my training there are some things I may have learnt to do but when I do them I may be asked why did you do that, why didn’t you send to the surgeon.’ (P 01)		3-year postgraduate programme including, additional training in surgery, obstetrics and gynaecology, internal medicine, paediatrics, anaesthesia, psychiatry, district health services, quality improvement, family and community-oriented primary care, research methods and management of health systems	There are still two types of generalist physicians in Uganda. The majority are general practitioners (GPs) who have completed undergraduate medical training and a 1-year internship. Ugandan FPs complete undergraduate training and an internship followed by a 3-year postgraduate...	Some programmes have developed curricula to prepare FPs to strengthen their leadership and clinical governance skills. And despite their busy schedules, most found time for self-study. Many participants shared their desire to provide a high quality of care for their patients.		The roles of Ugandan FPs and the differences between GPs and FPs have not yet been clearly delineated...the findings indicate that there is still a lack of a clear identity or well-defined roles for Ugandan FPs....Clinicians: Most participants described the provision of clinical services as their main role. Within clinical services, participants described several sub-themes such as clinical pract…	Family physicians provide clinical services in general outpatient clinics and to in-patients in general, district and referral hospitals and to communities through home visits. The following quotes from participants illustrate these sub-themes: ‘I work like any other doctor within the hospital. I sit and see patients and make clinical decisions.’ (P 06) ‘About 50-60% of my work is clinical. We ha…	Family physicians identified teamwork and collaboration as important roles in their leadership. They collaborate with peers, other specialists and other health professionals.....Lack of identity: Most participants mentioned that patients, the general public, colleagues and students did not understand the discipline of FM. This has made it difficult for FPs to practise their specialty without a co…		Family physicians provide patient education during medical consultations and community outreach activities about disease prevention and health promotion	FPs commonly refer patients to other specialists. Many studies have documented that FPs can be trained to handle more than 80% of common health problems. Therefore, they must be skilled in recognising and referring patients who require skills outside the scope of their training						Family physicians provide patient education during medical consultations and community outreach activities about disease prevention and health promotion		The DHS is responsible for providing primary care through the various health centres (HCs). The HCs are graded from the HC I that is a village health team comprising non-trained community members who link the community with the formal health system through referral of community members whom they think need care; HC II is a dispensary and HC III provides maternal health services in addition to out…	The study was conducted in Uganda where FM was first established as a postgraduate specialty in 1989 at Makerere University. Currently, training programmes are located at Makerere and Mbarara universities with approximately 70 graduates by the year 2017 to date....Low numbers of family physicians Almost all participants identified challenges related to the relatively low numbers of FPs as compare…
63	Partnerships Creating Postgraduate Family Medicine in Kenya	Pust R	2006	Kenya	English	Family physician	Research Article	case study	To report the lessons learnt from the process of creating the postgraduate Family Medicine in Kenya	N/A		While an earlier MoH plan envisioned surgeons, physicians (internists), pediatricians, and obstetricians in each of Kenya’s decentralized district hospitals, this now seems unlikely in the foreseeable future since the majority of these MoH specialists now staff the seven more centralized provincial hospitals. The MoH is rethinking its options, one of which is to place district hospitals in the ha…	It is in this context that family medicine education was officially launched in 2004–2005 by MUFHS, collaborating with four rural 200-350 bed district-level hospitals. On April 1, 2004, nine Kenyan doctors who had the requisite 2 or more years’ practice experience were accepted by Moi University Family Health Division as registrars (residents) to pursue the 3-year residency leading to the MMed (F…			First, instead of receiving a salary like North American residents, MMed registrars pay tuition to the university. This necessitates, with rare exceptions, that registrars obtain financial underwriting not only for the tuition but also for continuation of their MoH (or NGO) salaries.	A family medicine generalist in SSA must ﬁll expanded roles and deal with different diseases, demographics, and resources. Beyond the clinical, these roles include team leader, teacher, cultural broker, resource manager, and lifelong learner.												Careers in family medicine are diverse, yet our core constituency is the underserved	Kenya has 4,000 doctors to serve its 32 million1 citizens, who live in an area the size of Texas. Half the doctors work for the Government of Kenya Ministry of Health (MoH)	The year 2000 dawned in SSA without significant family medicine education or specialty recognition, except in Nigeria and South Africa. Medical education in the former British East Africa began in 1924 at Makerere University in Kampala, Uganda...In Kenya, as in Nigeria, much of the impetus to develop postgraduate familymedicine/general practice education came from physicians, often expatriates, w…
64	Understanding of family medicine in Africa: a qualitative study of leaders’ views	Moosa S.	2013	SSA	English	Family physician	Research Article	Qualitative study	To understand leaders’ views on family medicine in Africa.		South Africa G3) Struggling with policy ambivalence and needs advocacy. A concern was raised that family medicine is not clearly defined from an African perspective, and that funders and international bodies, as well as faith-based organisations in some countries, inappropriately shift the development of family medicine to serve their own agendas.	In some settings, misunderstandings about the training of family physicians also hindered policy commitment...Poor recognition, visibility, and role clarity....Responders were also concerned about the integration of family medicine into the academic system...Family medicine is unknown or poorly understood. Many responders felt that family medicine was an unknown discipline with no clear explanati…	Most generalist doctors, including private GPs in the small private sector, function with only their undergraduate training. Postgraduate training in family medicine has only emerged in six countries (Kenya, Ghana, Nigeria, South Africa, Tanzania, and Uganda) over the past 20 years. This has only become substantial recently; for example, the specialty has only been fully recognised in South Afric…				Family physicians were viewed as ‘all-round specialists’, who could care for the most common presentations, conditions, and emergencies at district hospitals. This was often conceptualised as an integration of four traditional hospital-based disciplines; medicine, surgery, obstetrics, and paediatrics. The scope was considered wider and higher than for the usual doctor....The primary role of the f…		Responders stated that the recognition of family medicine was another issue of concern. They felt that family medicine is seen as inferior to other disciplines and not accepted by other specialists as a fully-fledged specialist programme. Responders were also concerned about the integration of family medicine into the academic system: ‘The fact that the discipline is relatively new practice, it m…				Family medicine make a difference to fragile and uncoordinated health services, particularly in underserved areas						A few stakeholders considered continuity as important..It was felt that family medicine in Africa should be holistic.	The World Health Organization encourages comprehensive primary care within an ongoing personalised relationship, including family physicians in the primary healthcare team, but family medicine is new in Africa, with doctors mostly being hospital based. African family physicians are trying to define family medicine in Africa, however, there is little clarity on the views of African country leaders…
65	Country profile on family medicine and primary health care in Ghana	Lawson H. J.O.	2016	Ghana	English	Family physician	Research Article	case study	To descrie the current status of family medicine and primary health care in Ghana	Members are integrated into the health care system as specialist family physicians. They have been used variously as clinical heads and medical superintendents in district hospitals, About 15% are in the private, military and quasi-government health facilities.	In a bid to accelerate the rate of training of family physicians, a new modular family medicine training programme has been inaugurated by the Faculty of Family Medicine of the GCPS. The Ghana Health Service and the GCPS have signed a memorandum of understanding to work together in a bid to decentralise specialist training programmes in the districts	To fill gaps in service delivery, the government conceived and implemented another programme in 2010 to train and deploy 31 400 lower cadres of health care workers – 6400 health promotion officers (HPOs) and health promotion assistants (HPAs) and 25 000 health extension workers (HEWs) to the districts, subdistricts and communities under a public–private partnership between the MoH, Ministry of Yo…	There are two levels of training after passing the entry examination and interview: membership and fellowship. A member requires a minimum of 3 years training and an exit examination, making a total of approximately 5 years post-MBChB qualification. Fellowship training requires an additional 2–3 years	Doctors who apply for this training should have completed their basic medical degree (MBChB or its equivalent) and completed 2 years of housemanship	In 2005, the GCPS began a national residency programme in family medicine with two candidates in the two main teaching hospitals in Accra and Kumasi. Doctors who apply for this training should have completed their basic medical degree (MBChB or its equivalent) and completed 2 years of housemanship. In addition, they need to have worked in a district for at least 1 year.		They are integrated into the health care system as specialist family physicians. They have been used variously as clinical heads and medical superintendents in district hospitals. This position is equivalent in remuneration and recognition to internists, laboratory physicians, public health physicians, paediatricians and psychiatrists. A fellow is integrated into the public health care systems as…	At the time of writing, 36 family physicians have been trained and 29 junior residents were in training.		Financial and geographical access to health care continue to be key challenges confronting the health sector of Ghana despite the NHIS and the expansion of CHPS		Inadequate understanding of the specialty			The Ghana Health Service and the GCPS have signed a memorandum of understanding to work together in a bid to decentralise specialist training programmes in the districts. Under this initiative, doctors no longer have to leave their positions in the district, especially in rural communities, to pursue postgraduate training. Family medicine has been selected to pilot this programme in the country		Majority of the repondants( the very first batch of students to be taught the principles of family medicine) perceived family physicians as being capable of providing total health care for 85–95% of their clients (54.4%, CI 44.1–64.5) and also reducing overall cost of health care (79.8%, CI 70.5–87.2).	A closeto-client service delivery plan was adopted in Ghana through the community-based health planning and services (CHPS) in 2000, where community health nurses were placed in communities to offer public health, outreach and to serve as the first point of clinical contact and referral.		The Ministry of Health (MoH) has the goal of providing quality, affordable and accessible health services delivered in a humane, efficient and effective manner by health professionals to improve the health status of Ghanaians
66	Quality of primary care physicians’ communication of diabetes self-management during medical encounters with persons with diabetes mellitus in a resource-poor country	Ojo O.S	2018	Nigeria	English	Primary care physician	Research Article	cross-sectional study	To assess the quality of diabetes self-management education provided by primary care physicians during medical encounters with persons with diabetes mellitus in a resource-poor country where physicians double as the diabetes educators.						The incorporation of disease management programmes that focus on manpower training in diabetes self-management may be more of an issue when it comes to the determinants of quality of diabetes self-management education given by primary care physicians. Further research is needed to examine the effects of disease management programmes on the quality of physicians’ communication of diabetes self-man…				Poor collaboration between the physicians and other team members due to the weakness in the utilisation of the available resources in the Nigerian primary health care system for diabetes care		PCPs did not demonstrate a person-centred approach to the consultation and lacked many of the skills required of a medical generalist. ..The majority of adequately communicated diabetes self-management behaviours were risk-factor reduction related and disease-centred. Primary care physicians in this study did not adequately communicate diabetes self-management behaviours that may assist patients …			Over half of the physicians provided ‘inadequate quality’ diabetes self-management education in all the domains. The quality of diabetes self-management education provided by the physicians was not associated with any of the physician characteristics....The quality of physicians’ communication of diabetes self-management in this study is sub-optimal. More than half of the primary care physicians’…						The majority of patients in Nigeria, including persons living with DM, trust the attending physicians to make decisions, set objectives and provide directives on what to do while they make an effort to adhere to the directives
67	Reflections on the development of family medicine in the Western Cape: a 15-year review	Mash B.	2011	South Africa	English	Family physician	Research Article	case study	To review how the model of family medicine has developed over the last 15 years in the Western Cape.	Within the DHS, the family physician is employed at district hospitals and community health centres	The HPCSA finally promulgated the regulations in 2007 that created a new speciality of family medicine. This landmark decision enabled all the universities to change their degree programmes to Master of Medicine (MMed), in line with all specialist training. It also required the Department of Health to create registrar posts for structured full-time training under the supervision of family physici…	The creation of specialist family physician posts within the public sector has established a career pathway with the same salary scale as other specialists in the academic teaching hospitals. From 2005 onwards, graduates from these new programmes were employed, and by 2008, the number of family physicians in the province had risen to 20, and their contribution was beginning to be recognised. By t…	speciality of family medicine ..Each training complex has an academic training complex coordinator and associated district manager, who both sit on a provincial operational management team. The team also includes the postgraduate programme managers for family. medicine from each university, and reports to a higher-level strategic management team. The strategic team includes the heads of family me…	At the same time, the health science faculties placed an emphasis on community-based education, and a desire to increase the exposure of undergraduates to family medicine and primary care.4 Both institutions revised their undergraduate curricula to align more with the new political priorities, the needs of the whole community, and the latest thinking in health science education.	As increasing numbers of family physicians qualify and take up posts, they will need to stay up to date, and continuing professional development, tailored to their needs, will be required	At the same time, the health science faculties placed an emphasis on community-based education, and a desire to increase the exposure of undergraduates to family medicine and primary care.4 Both institutions revised their undergraduate curricula to align more with the new political priorities, the needs of the whole community, and the latest thinking in health science education. Despite some oppo…	First and foremost, the family physician is a clinician, and clinical family medicine has been divided into 10 domains: Anaesthetics, General adult medicine, Child health, Womens health, Orthopaedics, Emergencies, HIV/AIDS TB STI, ENT, eyes, skin; Mental health and Surgery. Apart from being a clinician, who is able to manage the majority of patients presenting to the district hospital, the family…		In the health services, these family physicians were frequently met with suspicion, hostility or misunderstanding, and had no clear role or authority within the district health system itself. .. Family physicians must also build credibility, and define their role with respect to other specialists. At level 2 hospitals, the specialists have overlapping responsibility for clinical governance and ou…	Family physicians have been able to broaden the scope of practice on offer because they have been trained across the whole spectrum of district health care: “They are able to service patients with a wider range of medical problems than was previously the case.” (DOH) In some situations, the family physician could possibly achieve even more with the necessary support and equipment. As a result of …				The district health services have seen family physicians make a strong contribution in the area of clinical governance. Family physicians need to be strong clinically in order to offer this kind of leadership.			There is a clear perception that family physicians are already making an impact on quality of care, and even health status...FMs is able to manage the majority of patients presenting to the district hospital, and sees patients with more complex cases who have been referred by the primary care team. As a result of the improved quality and scope of practice, family physicians may have impacted on r…		The training programme also addresses important principles and competencies such as: • Consultation and communication skills • Ethics, professionalism and human rights • Evidence-based practice • Family-orientated care • Personal and human growth and development • Community-orientated care • Chronic care • Health promotion and disease prevention • Management and administration• Teaching and educa…	Since 1994, and the end of the apartheid system, there has been a simultaneous transformation of health services and health sciences education in the Western Cape province. The new government committed itself to a unified district health system (DHS) and the primary healthcare approach. President Mandela’s announcement, making primary health care free to all children under six years of age and to…	A more fundamental challenge is the potential negative consequence of training that meets the needs of the province for technically competent family physicians at the district hospital, but which could underprepare them for primary care: “We have claimed the district h
68	How well do public sector primary care providers function as medical generalists in Cape Town: a descriptive survey	Christoffels R.	2018	South Africa	English	medical officer	Research Article	cross-sectional study	To assess the ability of primary care providers to function as medical generalists in the Tygerberg sub-district of the Cape Town Metropole.	Public: Community health centres and clinics			Primary care doctors, mostly without postgraduate training...These skills are often, developed further by postgraduate training in family medicine and primary care, yet few PCPs engage with such training and it is not compulsory or incentivised. Clinical governance activities should also prioritise the acquisition of these skills and support training opportunities, quality improvement cycles and …					Nurses and doctors did not differ in any of the other consultation skills, although doctors were seeing more complex patients.			PCPs did not function well as medical generalists in the consultation and were particularly poor at being patient-centred.		There was some commitment to co-ordinating care for patients, but little commitment to continuity of care. The findings suggest that despite person-centeredness	Nurses and doctors did not differ in any of the other consultation skills, although doctors were seeing more complex patients. Most consultations appeared to make an appropriate diagnosis and management plan.	These large urban community health centres do not create practice teams with a sense of ongoing responsibility for a specific group of patients...There was some commitment to co-ordinating care for patients, but little commitment to continuity of care.	less than ideal health outcomes in terms of quality of life and mortality	PCPs lacked many of the skills required of a medical generalist	These large urban community health centres do not create practice teams with a sense of ongoing responsibility for a specific group of patients.		Effective primary health care requires a workforce of competent medical generalists. In South Africa nurses are the main primary care providers, supported by doctors. Medical generalists should practice personcentred care for patients of all ages, with a wide variety of undifferentiated conditions and should support continuity and co-ordination of care. The aim of this study was to assess the abi…
69	Development of Family Medicine training in Botswana:Views of key stakeholders in Ngamiland	Ogundipe R M	2015	Bostwana	English	Family physician	Research Article	cross-sectional study	to explore the attitudes of stakeholders to initiation of Family Medicine training and their perspectives on the future roles of family physicians in Ngami district, Botswana.	N/A	Recent policy documents suggest that family physicians will initially be placed at primary hospitals with outreach to the PHC platform.	The Botswana Health Professions Council has created a register for family physicians and the Ministry of Health appears committed to creating posts for the first cohort of locally trained family physicians in 2016.	Many of the medical officers in the district are currently foreign graduates with little understanding of local language and culture, a wide range of competencies, and no postgraduate education in Family Medicine.		The training was expected to increase knowledge and information sharing through interactions between the registrars and other healthcare workers in the district. This was expected to facilitate upgrading of their skills and performance with improved health delivery to the community	issues raised by participants included concerns about accommodation, transport, electricity, potable safe water and access to good-quality food. Although most respondents agreed that there is a need for the registrars to be trained at community level, they anticipated that this would be a challenge in terms of these personal issues:. .. The inadequate support facilities were also perceived as a l…	Family Medicine was expected to foster community engagement and champion community-oriented primary......Another role expected of the registrars and family physicians was provision of high-quality health care and mentoring of other healthcare providers. The family physicians are expected to provide guidance and avail current evidencebased ways of caring for patients. Respondents felt that the fam…		participant felt the advent of Family Medicine registrars and family physicians was a threat to other medical practitioners. He explained further that this threat to the job security of other generalist medical officers could materialise after some years: ‘Those who are trained in family medicine, for them to work, they have to replace the doctors who were not trained then, that’s … that’s where …	The Family Medicine training complex was seen as reducing inequity and bringing significant benefit to the community because of the remote location of Maun, far away from other urban centres where most of the specialists are usually based:							Access to specialist care is also difficult, and leads to significant mortality and complications as a result of referring patients over long distances. Timely access to expert generalist care and reduced referrals to other specialists was another benefit expected from the presence of the registrars and family physicians.		Some respondents felt the training would lead to better interaction between healthcare workers and the community, encouraging better understanding of community health needs whilst facilitating the appreciation of health services provided to the community. Others felt that the training will attract and enhance the retention of Batswana medical doctors who would have better understanding of the loc…	The PHC approach in Botswana has been largely nurse-driven, with various different cadres of nurses providing the interventions. PHC is supported by a network of primary hospitals, which are currently functioning poorly with many gaps in service provision. A number of new and well-equipped district hospitals have been built, with posts for general specialists such as obstetricians, paediatricians…	In the light of these shortcomings in healthcare provision, Botswana has realised that introducing family physicians as expert generalists into its district healthcare system may help to solve some of these problems. Family Medicine was one of the initial postgraduate programmes introduced at the School of Medicine at the University of Botswana, and two training complexes were created in Maun and…
70	The impact of family physician supply on district health system performance, clinical processes and clinical outcomes in the Western Cape Province, South Africa (2011–2014)	Chinhoyi R. L.	2018	South Africa	English	Family Physician, Medical Officer	Research Article	Retrospective longitudinal study	determine the impact of FP supply on indicators of health system performance, clinical processes and outcomes.	Western Cape DHS facilities (clinics, community day centres, community health centres, dental clinics, district hospitals, health posts, midwife obstetrics units, mobile services, reproductive health services and satellite clinics) were included in the study.			A revised family physician (FP) training programme was introduced in South Africa in 2007..Since the discipline’s accreditation as a new specialty in 2007, the South African academic family medicine departments have revised their training programmes to produce FPs equipped to work independently in PHC facilities and district hospitals.				In South Africa, the roles of FPs in PHC settings and the DHS were defined as providing clinical care; acting as a consultant to the clinical team; providing mentoring and capacitating roles to other clinical staff; leading clinical governance at facility and subdistrict level; supervising students, interns or registrars and supporting community-based services, such as ward-based outreach teams			Family physician supply and specialist supply had no significant impact on PHC utilisation. However, nurse supply was associated with a 1% increase in PHC utilisation, IRR 1.01 (95% CI 1.0–1.02, p = 0.08), whilst MO supply was associated with an 18% increase in PHC utilisation, IRR 1.18 (95% CI 1.09–1.27, p = 0.001) after adjusting for the effects of time... MO supply was significantly associated…			some outcomes such as chronic care team coordination could not be measured.	Even though the proportion of patients on TB treatment varied over the reporting period, bivariate analysis revealed that none of the health care worker supplies had a significant impact on TB treatment...Nurse supply was the only health care worker category to be associated with IPT, OR 1.04 (95% CI 1.01–1.07, p = 0.01). Multivariate analysis revealed that nurse supply was significantly associat…		Family physician supply and MO supply were not significantly associated with the incidence of under-5 mortality. Nurse supply was associated with a 9% increase in the incidence of under-5 mortality, whilst specialist supply was associated with a 91% decrease in the incidence of under-5 mortality rate. Multivariate analysis in which the impacts of other health care workers were held constant revea…	Initial qualitative assessments of the impact of FP supply in the Western Cape indicate that FPs are improving clinical processes for serious and chronic conditions such as HIV infection, TB, NCDs and childhood diarrhoea.5				Since 2007, the FP supply has increased across the nine programmes taught nationally, albeit lower than the projected numbers of 70 new FPs per year. To date, only 18–20 graduates a year qualify nationally.,...In a Western Cape pilot study by Dyers et al.,8 which examined data on health system performance between 01 April 2011 and 31 March 2012, it was concluded that strong correlations between F…
71	Can task-shifting work at scale?: Comparing clinical knowledge of non-physician clinicians to physicians in Nigeria	Villar Uribe M.	2018	Nigeria	English	medical officer	Research Article	cross-sectional study	to compare the (i) knowledge of consultation process clinical guidelines, (ii) diagnostic accuracy, and (iii) knowledge of treatment guidelines for five common illnesses (diarrhea, pneumonia, diabetes mellitus, TB and malaria), between Medical Officers and non-physician clinicians who regularly deliver primary care in Nigeria	data collected from public sector, primary care facilities in twelve Nigerian states between July 2013 and January 2014 [			Medical Officers, who also work in primary care facilities, on the other hand, are physicians with four to seven years of training (some have just 4 yers and others additional 3 years of generalfamily medicine ??)											Simple weighted mean comparisons of consultation process clinical guidelines, diagnostic accuracy and treatment guideline knowledge show low overall knowledge as well as significant differences between Medical Officers and non-physician clinicians. Medical Officers ask 1–2 (of approximately 4–6) more consultation questions as recommended by the clinical guidelines and are able to diagnose and ade…						Medical Officers represent 0.2% of this workforcein states like Bauchi and Taraba while representing over 25% in oil-rich Bayelsa. The proportion of non-physician clinicians varies between 69% in Bayelsa and 98% in the state of Niger. As well, NPCs are more likely to come from, and be willing to work in rural and remote areas than physicians thus also improving access to services among those in m…	(Level of of the system where they work): Primary Health Centers (Ward Health Center): Service Area: Political Ward Target population: 10,000–20,000 Hours: 24 h Services: Basic + Basic Emergency Obstetric Care Staff:
72	Etendue des problèmes de santé pris en charge par les médecins en soins primaires au Mali et en France : en attente d’une transition des pratiques en Afrique subsaharienne ?	Naville R	2020	Mali	French	médecin de campagne	Thesis	cross-sectional study	de décrire les problèmes de santé pris en charge par les MG en Afrique,comparé à la France.	Au Mali, depuis le début des années 1990, la réforme du système de santé a conduit au déploiement d'un réseau de Centres de Santé Communautaires (CSCOMs), qui a encouragé les MG à s'installer dans des zones reculées (12). Ces centres privés sont liés à l'Etat par une convention et offrent des prestations de santé individuelles et collectives à un district de 10 000 à 15 000 habitants (13).						Ainsi, après avoir mené des expériences similaires à Madagascar et au Bénin, Santé Sud a lancé fin 2015 le projet Datasanté Mali, en collaboration avec l’Association des médecins de NAVILLE (CC BY-NC-ND 2.0) 19 campagne du Mali (AMC), avec pour objectif premier la lutte contre la mortalité maternelle et infantile. Il s’agit d’un logiciel en open source, conçu sur-mesure pour les soins de premier …		Le paludisme représentait 24.9% des problèmes de santé pris en charge dans les CSCOMs, tandis qu'il n'a jamais été observé dans la base de données française. L'hypertension (18.9% vs 7.0%), la pneumonie (9.0% vs 0.4%), les infections gastro-intestinales (5.0% vs 1.4%) et le VIH/SIDA (1.6% vs 0.1%) étaient plus souvent pris en charge par les généralistes maliens que français (Tableau 1). A l'inver…		La prise en charge des pathologies chroniques, notamment les dyslipidémies, la dépression, le diabète de type 2 et l'hypothyroïdie, était beaucoup plus fréquente en France. Le suivi des néoplasmes était peu fréquent en France et quasiment absents au Mali. Un certain nombre de maladies non transmissibles sont probablement sous-diagnostiquées dans les soins de premiers recours maliens, malgré un gr…		Le paludisme représentait 24.9% des problèmes de santé pris en charge dans les CSCOMs, tandis qu'il n'a jamais été observé dans la base de données française. L'hypertension (18.9% vs 7.0%), la pneumonie (9.0% vs 0.4%), les infections gastro-intestinales (5.0% vs 1.4%) et le VIH/SIDA (1.6% vs 0.1%) étaient plus souvent pris en charge par les généralistes maliens que français (Tableau 1). A l'inver…	Les patients avaient en moyenne 1.2 problèmes de santé pris en charge par consultation au Mali, contre 2.2 en France.								Selon sa devise "agir sans remplacer", l'ONG française Santé Sud, fondée en 1984 par des professionnels de santé, se donne pour mission de contribuer à un développement durable de la santé dans les pays en développement. Elle a menée au Mali plusieurs projets, mettant l'accent sur l'aide à l'installatation des médecins en zone rurale, la protection et le respect des droits des enfants abandonnés,…
73	Primary healthcare delivery models for uninsured lowincome earners during the transition to National Health Insurance: Perspectives of private South African providers	Girdwood, S	2019	South Africa	English	General practitioner	Research Article	Multiple-case studies	describe the current private PHC delivery landscape outside the traditional GP model of private PHC.	Private PHC clinics		Since many organisations are volume-driven models, minor ailments, chronic disease management and testing and screening for HIV, TB and other diseases was an area many focused on, as patient volumes tend to be high, demand is more consistent than for other diseases, and the need for staff specialisation is limited......What strategies do organisations employ to increase technical efficiency and d…				None of the organisations was entirely reliant on donor funding; many relied on user fees and patient volumes in order to be or become sustainable (n=4/8), and all but 2 had plans to expand their geographical footprint. …..At least one model had to compromise on their initial intention of not serving the insured market, as they required additional demand among the insured to subsidise the non-ins…		To a large extent, the funding source dictated the range of services that organisations were able to offer. Since many organisations are volume-driven models, minor ailments, chronic disease management and testing and screening for HIV, TB and other diseases was an area many focused on, as patient volumes tend to be high, demand is more consistent than for other diseases, and the need for staff s…		Common to all models was providing affordable access to private PHC services, primarily servicing the low-income, employed but uninsured population with facilities either conveniently located in under-served areas (e.g. informal settlements or rural farming areas) or with features facilitating easy access to under-served populations (by locating in commuter areas or close to places of work, or lo…		Since many organisations are volume-driven models, minor ailments, chronic disease management and testing and screening for HIV, TB and other diseases was an area many focused on, as patient volumes tend to be high, demand is more consistent than for other diseases, and the need for staff specialisation is limited.....all the purely private models (n=4/8) referred patients needing TB treatment to…						One model engaged in active population health management, deploying community health workers in the community to identify health issues.		The proposed National Health Insurance (NHI) system aims to re-engineer primary healthcare (PHC) provision in South Africa, with strategic purchasing of services from both private and public sector providers by the NHI Fund. Currently, while access to the private sector is primarily restricted to high-income insured earners, an important proportion of the low-income segment is choosing to utilise…
74	North–South exchange and professional development: experience from Mali and France	Van Dormael M.	2007	Mali	English	Rural Doctor	Research Article	Qualitative study	Assess to what extent a North–South professional exchange programme involving rural GPs from Mali and France affected practice development and professional identity formation of Malian GPs			Encouraged by the Faculty of Medicine, a few young graduates pioneered as rural GPs. With steady support from Sante´ Sud, a French non-governmental organization (NGO), the movement intensified and the Malian Rural Doctors Association was created in 1993, counting some 80 members in 2005. Sante´ Sud provides assistance in the creation of new rural practices and contributes to continuous training a…				Sante´ Sud provides assistance in the creation of new rural practices and contributes to continuous training and to the running costs of the association													Several Malian participants reported increased concern for information supply, communication and privacy during a clinical encounter.....Most changes described as an outcome of exchange were related to practice organization. Improved procedures and discipline related to hygiene, asepsis and waste management were frequently mentioned. Exchange triggered innovations, such as medical records, home v…		Most exchanges were described as enhancing personal and professional recognition and self-esteem. One participant stated that his French counterpart’s attitude strengthened his local reputation: ‘‘People thought that the white doctor came to instruct me. But he told that diseases were different and that it was he who came to learn. Even white doctors come here to learn, they said! This was very r…
75	Strengthening the district health system through family physicians	Mash R.	2018	South Africa	English	Family physician	Litterature review	Narrative review	describes the challenges and successes in introducing family physicians as a generic intervention to strengthen the DHS, and summarises the initial research findings on the impact of these physicians. The	In South Africa, the distribution of family physicians between the public and private sectors is not equitable and the rate within the public sector is reported as 0.03 per 10 000 population.	The national learning outcomes for family physicians are aligned with the six key roles envisaged for them within the DHS ..Lack of recognition for family physicians in the private sector, both in terms of scope of practice and remuneration...	In 2011, the national Human Resources for Health policy identified a gap of 888 family physicians in the public sector...The South African government appears to have worked on a goal of 0.2 family physicians per 10 000 population in their HR policy..Government policy has been mixed with regard to family physicians. On the one hand, the National Development Plan18 recognised family physicians as c…	They are trained in the same model as other specialists, with four years of supervised postgraduate clinical training as part of a Master of Medicine degree that culminates in a national Fellowship examination conducted by the College of Family Physicians. ...Family physicians are trained to work throughout the DHS in district hospitals, PHC facilities and communities, and are prepared to become …			Family physicians are also expensive and provinces have had to consider the opportunities against the costs of investment.	Six key roles of family physicians in the South African district health system Role...National policy is clearer on the contribution of family physicians to district hospitals than on their contribution to PHC. The role of family physicians in strengthening PHC facilities and WBOTs has not been as clearly conceptualised.....		A second key factor is their relationship with local managers and the prevailing management style.4 Local managers need to understand the training and roles of family physicians and work in collaboration with them.28 A management style that is too controlling, restrictive or misdirected may stifle the family physician’s ability to have an impact.2	District managers reported that employment of family physicians led to improved patient access to more comprehensive care at lower levels of the health system(cf paperon "bird-eye perspective"				As clinicians, they were seen to bring a more advanced skill set to manage complicated patients, resulting in fewer referrals to regional or tertiary hospitals...An observational study was not able to verify the perceptions of district managers, although scores for the availability of signal functions related to child care were found to be better in district hospitals with family physicians than …	Patients in primary care felt that there was less coordination and continuity of care in facilities with family physicians, although family physicians were often located in facilities with higher workloads.		re 3 summarises the findings and shows that respondents felt that family physicians had a high impact in their roles as clinicians, consultants, leaders of clinical governance, champions of COPC and clinical training, and a moderate impact as capacity builders....District managers reported that employment of family physicians led to improved patient access to more comprehensive care at lower leve…				See table 1 (Terminology used to refer to doctors in the South African district health system, 2018 Term) for a propose classification (in this paper made on the basis of the registration. This may be suitable for the SA context but not for countries where no registration is required....e national Human Resources for Health policy identified a gap of 888 family physicians in the public sector.11 …
76	A human resources for health analysis of registered family medicine specialists in South Africa: 2002–19	Tiwari R	2020	South Africa	English	Family Physician, medical practitioner	Research Article	Retrospective longitudinal study	the human resource situation with regard to family medicine, assess the current stock and evaluate the requirements for the future	FPs in the public sector may be employed in district clinical specialist teams, district hospitals, community health centres or sub-districts with multiple clinics. In the private sector FPs may work as general practitioners in primary care....In 2011, 45.4% of the FPs were in the public sector and by 2015 this proportion had dropped to 32.9%, presumably as a result of grandfathering of FPs worki…			In order to register as a FP, you must now complete 4 years of vocational training and obtain the Fellowship of the College of Family Physicians.			Salaries in the public sector are on a par with other specialists and FPs receive an occupational specific dispensation from the government, which makes their salaries competitive with the private sector. In the private sector, family medicine specialists’ income has been on a par with general practitioners without any postgraduate training. Medical Aid funders have not paid higher remuneration r…															• Family medicine practitioner refers to anyone registered with the HPCSA in the discipline of family medicine. • MPs refer to those registered with the HPCSA in the discipline of family medicine who are on the pre-2007 non-specialist register. • Family medicine specialist (FP) refers to those registered with the HPCSA on the post-2007 specialist register. • Grandfathering refers to the family me…
77	Current status of family medicine in Kenya; family physicians’ perception of their role	Momanyi K	2020	Kenya	English	family physician	Research Article	Mixed Methods	establish the current state of FM in Kenya and identify areas for more research and actions to support and improve FM in Kenya. Setting:	N/A	..Roles and responsibilities of a FP have to be defined, and based on that, policies need to be designed and implemented: ‘We don’t have clear policies that guide who a family physician is, colleagues and stakeholders have not understood what family medicine is all about. […] We as KFP need to define that role put it into policy and that’s what now we sell to the county governments as this is wha…	In 2002, the Kenyan Association of FPs (KFP) was founded the first Kenyan FM strategy was published in 2007 by the Kenyan Ministry of Health... Currently (August 2019), there are 42 graduated FPs with 35 graduated from Moi, five from Aga Khan and two from Maseno University. However, more graduates are expected within the next months. ...All participants agreed that the main current challenge is t…	nd from 2005 onwards, a total of five Kenyan universities started to train FPs. Currently (August 2019), there are 42 graduated FPs with 35 graduated from Moi, five from Aga Khan and two from Maseno University. However, more graduates are expected within the next months			Funding FM is a problem, as there is not much money in preventative care: ‘Most of the money will be spent in the clinical curative science. Minimum of money spent on preventive aspects. […] If [the family physicians] know the curative medicine, you find them falling back in curative medicine because that is where they get more	all participants agreed that FPs should be team leaders of primary healthcare teams who take care of defined populations: ‘[T]he family doctor should be a […] leader for a team of health workers who have been assigned a defined population. […] one family physician is working with a family health clinical officer, a family health nurse, […] a nutritionist, a social worker, […] a public health tech…	Both of them are in charge of a hospital, are seeing patients of all genders and age in the hospital, go to the communities where they treat patients for free if they cannot afford it and educate about preventative aspects: ‘For every month twice, I have to go to the community with a team of doctors, students, and nurses. We treat people for free. In the villages, in the marketplaces, in the chur…												Furthermore, 14 (64%) of the participants state that they are working in a rural area, 6 (27%) in urban areas and 2 (9%) in peri-urban areas. The	According to the Kenyan FM Strategy, family physicians (FPs): [A]re medical doctors providing competent clinical care over a wide range of patient conditions considering the patient’s physiologic, psychological, socio-economic, cultural and spiritual dimensions within the context of their family and community... the FP are all placed t hospital but are meanted to support PHC team, which some of t…
78	Appropriate training and retention of community doctors in rural areas: a case study from Mali	Van Dormael M.	2008	Mali	English	Rural Doctor	Research Article	Action-research	, we present the findings of an evaluation of this training course, which addressed the following research questions: (1) What are unmet training needs for rural general practitioners in Mali, (2) What were effects of the orientation course on trainees, and (3) Did the course affect retention, and if so, how? Methods	99 rural doctors were serving in over 13% of Mali's rural community health centres [8].			In response, the NGO and the Rural Doctors Association decided to set up an orientation course for recently estab- lished rural doctors. The underlying assumption was that training meeting rural practitioners' needs would strengthen young doctors' technical competences and self- confidence, and consequently contribute to retention..On this basis, a yearly training session was organised, starting …			Explanations of this attraction of doctors into rural first line practice – unusual in Sub Saharan Africa – lie in Mali's health sector reform and health labour market evolution, as well as in an incentive package easing recruitment...young doctors settling in rural areas usually benefit from inter- ventions aiming at improving living conditions (water, solar panels, motorbike) and working condit…			They reported frequent relational problems detrimental to their social integration: conflicts with the health centre committee (their employer) about working conditions and financial management issues, leadership conflicts with other staff members, absentee- ism and misbehaviour of staff, tense coexistence with tra- ditional practitioners, or disagreements with the district fficer concerning boun…					Informal feed back from teachers and supervisors suggests that skills were acquired, but more detailed information is missing...It was dif- ficult to assess the extent of actual behavioural changes (Kirkpatrick Level 3) as no baseline data were available.					...socialisation to the rural doctor's professional role, and internalisation of norms, values, and practical attitudes characterising rural practice (nalysis of the training needs assessment resulted in three main categories: (1) skills and competencies poorly addressed during medical training, including health-cen- tre management, community health programmes, and communication and conflict mana…		99 rural doctors were serving in over 13% of Mali's rural community health centres [8]...rural practice is not necessarily a default choice, as teachers from the Faculty of Medicine encourage students to settle in remote areas. Rural practice is also promoted through a package of non-financial incentives provided by an NGO (Santé Sud) and the Malian Rural Doctors Association (Association des Méde…
79	Diabetes care knowledge and practice among primary care physicians in Southeast Nigeria: a cross-sectional study	Ugwu	2020	Nigeria	English	Primary care physician	Research Article	cross-sectional study	Evaluate diabetes care knowledge and practice among PCPs in Nigeria.	Letters of invita- tion were sent to PCPs in both public and private primary care centers across the 5 states of Southeastern Nigeria....Majority of the respondents (65.6%) were in private practice			Majority (78.1%) had not participated in any diabetes training workshop since graduation from medical school.											Only about 14% of the PCPs reported that they had ever ordered A1c as part of diagnostic work up for diabetes while 20% diagnosed DM based on presence of glycosuria....For clinical assess- ment of newly diagnosed DM subjects, 100% of the re- spondents measured blood pressure. However, body mass index (BMI), waist circumference (WC) and foot examination were carried out by only 21.9, 14.1 and 18.8…							onsequently, primary care physicians (PCPs) otherwise called general practitioners (GPs) constitute the largest diabetes care medical manpower in most SSA countries
80	Exploring the beliefs and attitudes of private general practitioners towards national health insurance in Cape Town, South Africa	Mathew S	2019	south Africa	English	General practitioner	Research Article	Qualitative study	explore the beliefs and attitudes of GPs towards the proposed NHI system.	was conducted among private GPs in the Cape Town metropole,	Two events seemed to have driven the escalation of private health care costs. Firstly, the competition commissioner’s banning of fees estimation by the South African Medical Association and the Board of Healthcare Funders, with the resultant loss of control over private practitioner’s fees. Secondly, government legislation on medical aids and prescribed minimum benefits for chronic conditions tha…	NHI pilot sites during the early phase of improving the quality of public sector primary care has been to contract private general practitioners (GP) to provide services in primary care facilities.11....There seems to be a strained relationship between the private sector and the government, as evidenced by antagonistic government messages. Several GPs voiced resentment that the NHI was not aimed …								In contrast, the private sector was reputed to give patients easier access to investigations and surgical interventions, which in turn contributed to the increased cost of private health care: ‘It would take me six weeks to get an outpatient appointment (in public) for her to go to get in to see somebody, but I could get a mammogram done this afternoon if she was in private healthcare and had a s…
81	Where are they working? A case study of twenty Cuban-trained South African doctors	Motala M	2019	South Africa	English	Médical officer, GPs	Research Article	Qualitative study	xplored the reasons why students enrolled in the programme, their professional and career choices as graduates and their career intentions.	While 13 doctors were working in PHC, there were three doctors who had specialised (psychiatry, obstetrics and gynaecology and orthopaedic surgery). Two of the specialists were working for the DoH and one of the specialists was in private practice. Two		The collaboration agreement aims to provide healthcare to communities where local indigenous populations had previously lacked access to healthcare and is similar to other Cuban-based international programmes to train doctors....Most of the doctors in this study also preferred to practice in the PHC sector and 11 doctors were still practicing in a rural location.	While 13 doctors were working in PHC, there were three doctors who had specialised (psychiatry, obstetrics and gynaecology and orthopaedic surgery). Two of the specialists were working for the DoH and one of the specialists was in private practice. Two doctors were employed as medical managers in the DoH, one doctor was employed by the national government and one was still enrolled in specialisat…	The graduates from the South African Cuban Medical Collaboration (SACMC) receive medical training in Cuban settings on condition that they return and practice in South Africa’s public sector for a period that equates to the time that they had benefitted from the scholarship. The collaboration agreement aims to provide healthcare to communities where local indigenous populations had previously lac…						Rural obligation: For all the doctors in this study, this meant an obligation to work in an underserved area which equalled the duration of their medical training, because of the contract they had signed at the onset of their Cuban medical training...The findings highlight that all the graduates (N = 20) who participated in this study and who were recipients of the SACMC programme have returned t…

## Sheet: TCD general
Étiquettes de lignes	Nombre de Names assigned to FLMDs in the paper
Doctor	2
Family doctors	1
Family physician	32
Family Physician, Medical Officer	1
Family Physician, medical practitioner	1
Family physician; Doctor	1
General practitioner	10
Generalist	1
médecin	2
médecin de campagne	4
médecin de famille, médecin généraliste, médecin de campagne	1
médecin généraliste	5
médecin généraliste communautaire	3
Médical doctor	1
medical officer	4
medical officer, general practitionner	1
Médical officer, GPs	1
primary care doctors	3
Primary care physician	4
primary health care doctor	1
Rural Doctor	2
Total général	81
